# Supplementary material for: Impact of Sub-MIC Eugenol on Klebsiella pneumoniae Biofilm Formation via Upregulation of rcsB
Source: Front Vet Sci. 2022 Jul 12;9:945491. doi: 10.3389/fvets.2022.945491 (PMC9315372; doi:10.3389/fvets.2022.945491)
Supplement: Supplementary file 2 [file Table_1.xls]

id	CK1_count	EK1_count	CK1_fpkm	EK1_fpkm	log2(FC)	Pvalue	FDR	significant	Symbol	Description	KEGG_A_class	KEGG_B_class	Pathway	K_ID	GO Component	GO Function	GO Process
KPHS_00010	259.6666667	695.6666667	149.8566667	370.35	1.305306071	2.23E-23	5.50E-22	yes	mioC	flavodoxin [Klebsiella pneumoniae subsp. pneumoniae HS11286] [Klebsiella pneumoniae]	-	-	-	-	-	GO:0036094//small molecule binding;GO:1901265//nucleoside phosphate binding;GO:0097367//carbohydrate derivative binding;GO:0000166//nucleotide binding;GO:0005488//binding;GO:0032553//ribonucleotide binding;GO:1901363//heterocyclic compound binding;GO:0003824//catalytic activity;GO:0097159//organic cyclic compound binding	GO:0044710//single-organism metabolic process;GO:0044699//single-organism process;GO:0008152//metabolic process
KPHS_00020	103.3333333	94.66666667	55.47333333	50.71666667	-0.12933449	0.503046243	0.633291897	no	asnC	regulatory protein AsnC, partial [Klebsiella pneumoniae]	-	-	-	-	GO:0005623//cell;GO:0044464//cell part	GO:0003676//nucleic acid binding;GO:0003677//DNA binding;GO:0001071//nucleic acid binding transcription factor activity;GO:0097159//organic cyclic compound binding;GO:1901363//heterocyclic compound binding;GO:0005488//binding	GO:0034645//cellular macromolecule biosynthetic process;GO:0008152//metabolic process;GO:0044249//cellular biosynthetic process;GO:0090304//nucleic acid metabolic process;GO:0006725//cellular aromatic compound metabolic process;GO:0006351//transcription, DNA-templated;GO:0043170//macromolecule metabolic process;GO:0034654//nucleobase-containing compound biosynthetic process;GO:0044271//cellular n…
KPHS_00030	393.6666667	300.3333333	98.90333333	72.15666667	-0.454886451	0.001970464	0.005749797	no	asnA	asparagine synthetase AsnA [Klebsiella pneumoniae subsp. pneumoniae HS11286] [Klebsiella pneumoniae]	Metabolism	Metabolism of other amino acids;Amino acid metabolism;Global and Overview	ko01100//Metabolic pathways;ko01110//Biosynthesis of secondary metabolites;ko01230//Biosynthesis of amino acids;ko00250//Alanine, aspartate and glutamate metabolism;ko00460//Cyanoamino acid metabolism	K01914	GO:0005623//cell;GO:0044464//cell part;GO:0044424//intracellular part;GO:0005622//intracellular	GO:0016874//ligase activity;GO:0032550//purine ribonucleoside binding;GO:0016211//ammonia ligase activity;GO:0097367//carbohydrate derivative binding;GO:0003824//catalytic activity;GO:0001882//nucleoside binding;GO:0016875//ligase activity, forming carbon-oxygen bonds;GO:0001883//purine nucleoside binding;GO:0016879//ligase activity, forming carbon-nitrogen bonds;GO:0097159//organic cyclic compou…	GO:0008152//metabolic process;GO:0044267//cellular protein metabolic process;GO:0034645//cellular macromolecule biosynthetic process;GO:0044271//cellular nitrogen compound biosynthetic process;GO:0043436//oxoacid metabolic process;GO:0008652//cellular amino acid biosynthetic process;GO:0043604//amide biosynthetic process;GO:0006518//peptide metabolic process;GO:1901564//organonitrogen compound me…
KPHS_00040	121.3333333	226	21.30666667	36.95666667	0.79452973	8.18E-07	4.65E-06	no	viaA	von Willebrand factor type A (vWA) domain protein [Klebsiella pneumoniae subsp. pneumoniae KPNIH4] [Klebsiella pneumoniae]	-	-	-	-	-	-	-
KPHS_00050	563.3333333	765.6666667	94.83333333	121.6033333	0.358716624	0.004200619	0.011209791	no	ravA	MoxR protein [Klebsiella pneumoniae 30684/NJST258_2] [Klebsiella pneumoniae]	-	-	-	-	-	GO:0032549//ribonucleoside binding;GO:0005215//transporter activity;GO:0003824//catalytic activity;GO:0001882//nucleoside binding;GO:0022857//transmembrane transporter activity;GO:0097159//organic cyclic compound binding;GO:0016817//hydrolase activity, acting on acid anhydrides;GO:0032550//purine ribonucleoside binding;GO:0036094//small molecule binding;GO:0016818//hydrolase activity, acting on a…	GO:0019439//aromatic compound catabolic process;GO:0006163//purine nucleotide metabolic process;GO:0046434//organophosphate catabolic process;GO:0009154//purine ribonucleotide catabolic process;GO:0009987//cellular process;GO:0072523//purine-containing compound catabolic process;GO:1901360//organic cyclic compound metabolic process;GO:1901135//carbohydrate derivative metabolic process;GO:0044281/…
KPHS_00060	754.3333333	502.6666667	101.5933333	61.04333333	-0.734900085	1.29E-08	9.40E-08	no	kup	potassium transporter Kup [Klebsiella pneumoniae]	-	-	-	-	-	-	-
KPHS_00070	89.33333333	48	55.12666667	29.36	-0.908898401	0.000972088	0.003075042	no	rbsD	Ribose ABC transport system, high affinity permease RbsD (TC 3.A.1.2.1) [Klebsiella pneumoniae IS43] [Klebsiella pneumoniae]	Environmental Information Processing	Membrane transport	ko02010//ABC transporters	K06726	-	-	-
KPHS_00080	146.3333333	126	24.55	19.2	-0.354616714	0.093568004	0.165056549	no	rbsA	Ribose import ATP-binding protein rbsA [Klebsiella pneumoniae subsp. pneumoniae Kp13] [Klebsiella pneumoniae]	Environmental Information Processing	Membrane transport	ko02010//ABC transporters	K10441	GO:0016020//membrane	GO:0042623//ATPase activity, coupled;GO:0036094//small molecule binding;GO:0022857//transmembrane transporter activity;GO:0016887//ATPase activity;GO:0001882//nucleoside binding;GO:0015399//primary active transmembrane transporter activity;GO:0015405//P-P-bond-hydrolysis-driven transmembrane transporter activity;GO:0001883//purine nucleoside binding;GO:0022804//active transmembrane transporter ac…	GO:0044248//cellular catabolic process;GO:0071704//organic substance metabolic process;GO:0044763//single-organism cellular process;GO:0006793//phosphorus metabolic process;GO:0008152//metabolic process;GO:0006796//phosphate-containing compound metabolic process;GO:0046700//heterocycle catabolic process;GO:0044699//single-organism process;GO:0044238//primary metabolic process;GO:0008643//carbohyd…
KPHS_00090	36.66666667	44.66666667	9.803333333	10.44333333	0.091237985	0.697867435	0.806448018	no	rbsC	ribose ABC transporter permease [Klebsiella pneumoniae subsp. pneumoniae HS11286] [Klebsiella pneumoniae]	Environmental Information Processing	Membrane transport	ko02010//ABC transporters	K10440	GO:0044425//membrane part;GO:0016020//membrane;GO:0031224//intrinsic component of membrane	-	GO:0051234//establishment of localization;GO:0051179//localization
KPHS_00100	152	203.6666667	43.26666667	54.80333333	0.341007668	0.052360781	0.10064321	no	rbsB	D-ribose transporter subunit RbsB [Klebsiella pneumoniae subsp. pneumoniae HS11286] [Klebsiella pneumoniae]	Cellular Processes;Environmental Information Processing	Cell motility;Membrane transport	ko02010//ABC transporters;ko02030//Bacterial chemotaxis	K10439	-	-	-
KPHS_00110	295.6666667	273.3333333	80.29	68.34333333	-0.232419699	0.126064206	0.210872705	no	rbsK	ribokinase [Klebsiella pneumoniae]	Metabolism	Carbohydrate metabolism	ko00030//Pentose phosphate pathway	K00852	-	-	-
KPHS_00120	75.66666667	101	19.83	24.36666667	0.297224228	0.157494599	0.254273728	no	rbsR	transcriptional repressor RbsR [Klebsiella pneumoniae subsp. pneumoniae KPNIH4] [Klebsiella pneumoniae]	-	-	-	-	-	GO:0001071//nucleic acid binding transcription factor activity	GO:0071704//organic substance metabolic process;GO:0006807//nitrogen compound metabolic process;GO:0008152//metabolic process;GO:0010467//gene expression;GO:0044260//cellular macromolecule metabolic process;GO:0006351//transcription, DNA-templated;GO:0006139//nucleobase-containing compound metabolic process;GO:0043170//macromolecule metabolic process;GO:1901576//organic substance biosynthetic pro…
KPHS_00130	259.3333333	695.6666667	46.37666667	116.5633333	1.329643005	1.71E-24	4.43E-23	yes	hsrA	MFS family transporter [Klebsiella pneumoniae subsp. pneumoniae HS11286] [Klebsiella pneumoniae]	-	-	-	-	GO:0044425//membrane part;GO:0031224//intrinsic component of membrane;GO:0016020//membrane	-	GO:0009987//cellular process;GO:0051234//establishment of localization;GO:0051179//localization;GO:0044699//single-organism process;GO:0044763//single-organism cellular process
KPHS_00140	293.6666667	450	104.6666667	155.0033333	0.566497182	0.000395444	0.001356569	no	yieP	GntR family transcriptional regulator [Klebsiella pneumoniae]	-	-	-	-	-	GO:0001071//nucleic acid binding transcription factor activity	GO:0046483//heterocycle metabolic process;GO:0009058//biosynthetic process;GO:0006139//nucleobase-containing compound metabolic process;GO:1901362//organic cyclic compound biosynthetic process;GO:0019438//aromatic compound biosynthetic process;GO:0009059//macromolecule biosynthetic process;GO:0071704//organic substance metabolic process;GO:1901360//organic cyclic compound metabolic process;GO:004…
KPHS_00150	59.33333333	82	29.54333333	41.9	0.504117631	0.083062403	0.149103023	no	mobB	molybdopterin-guanine dinucleotide biosynthesis protein MobB [Klebsiella pneumoniae subsp. pneumoniae HS11286] [Klebsiella pneumoniae]	-	-	-	-	-	-	GO:0044249//cellular biosynthetic process;GO:0044237//cellular metabolic process;GO:0051188//cofactor biosynthetic process;GO:0009108//coenzyme biosynthetic process;GO:0009987//cellular process;GO:0006732//coenzyme metabolic process;GO:0009058//biosynthetic process;GO:0051186//cofactor metabolic process;GO:0008152//metabolic process
KPHS_00160	80.33333333	82.33333333	35.47666667	36.64	0.046549041	0.913577058	0.97814395	no	mobA	molybdopterin-guanine dinucleotide biosynthesis protein MobA [Klebsiella pneumoniae subsp. pneumoniae HS11286] [Klebsiella pneumoniae]	-	-	-	-	GO:0005622//intracellular;GO:0044464//cell part;GO:0044424//intracellular part;GO:0005623//cell	GO:0003824//catalytic activity;GO:0036094//small molecule binding;GO:0097367//carbohydrate derivative binding;GO:0032549//ribonucleoside binding;GO:0016779//nucleotidyltransferase activity;GO:0001882//nucleoside binding;GO:0097159//organic cyclic compound binding;GO:0043169//cation binding;GO:0016772//transferase activity, transferring phosphorus-containing groups;GO:0005488//binding;GO:0043167//…	GO:0043170//macromolecule metabolic process;GO:0009987//cellular process;GO:0043545//molybdopterin cofactor metabolic process;GO:0009058//biosynthetic process;GO:0046483//heterocycle metabolic process;GO:0019637//organophosphate metabolic process;GO:0009108//coenzyme biosynthetic process;GO:0019538//protein metabolic process;GO:0051189//prosthetic group metabolic process;GO:1901360//organic cycli…
KPHS_00170	581.3333333	766.3333333	542.8566667	710.44	0.388141486	0.025294053	0.054020153	no	yihD	yihD [Klebsiella pneumoniae subsp. rhinoscleromatis SB3432] [Klebsiella pneumoniae]	-	-	-	-	-	-	-
KPHS_00180	748.6666667	2066.666667	190.1333333	480.7133333	1.338165338	1.16E-27	3.56E-26	yes	srkA	serine/threonine protein kinase RdoA [Klebsiella pneumoniae subsp. pneumoniae HS11286] [Klebsiella pneumoniae]	-	-	-	-	-	GO:0016772//transferase activity, transferring phosphorus-containing groups;GO:0003824//catalytic activity;GO:0016740//transferase activity	GO:0043170//macromolecule metabolic process;GO:0043412//macromolecule modification;GO:0006464//cellular protein modification process;GO:0019538//protein metabolic process;GO:0071704//organic substance metabolic process;GO:0008152//metabolic process;GO:0044267//cellular protein metabolic process;GO:0009987//cellular process;GO:0044238//primary metabolic process;GO:0044237//cellular metabolic proce…
KPHS_00190	1441.666667	2719	581.1266667	1019.766667	0.811314523	8.82E-13	1.02E-11	no	dsbA	protein disulfide isomerase I [Klebsiella pneumoniae subsp. pneumoniae HS11286] [Klebsiella pneumoniae]	-	-	-	-	GO:0005623//cell;GO:0044464//cell part	GO:0016667//oxidoreductase activity, acting on a sulfur group of donors;GO:0003824//catalytic activity;GO:0015036//disulfide oxidoreductase activity;GO:0016491//oxidoreductase activity	GO:0042592//homeostatic process;GO:0044763//single-organism cellular process;GO:0044699//single-organism process;GO:0044710//single-organism metabolic process;GO:0008152//metabolic process;GO:0065008//regulation of biological quality;GO:0065007//biological regulation;GO:0019725//cellular homeostasis;GO:0009987//cellular process
KPHS_00200	211.6666667	336	59.74666667	84.89666667	0.506849684	0.000685602	0.002236611	no	yihG	acyltransferase [Klebsiella pneumoniae]	-	-	-	-	-	GO:0003824//catalytic activity;GO:0016740//transferase activity	GO:1901360//organic cyclic compound metabolic process;GO:0034641//cellular nitrogen compound metabolic process;GO:0090304//nucleic acid metabolic process;GO:0044238//primary metabolic process;GO:0044237//cellular metabolic process;GO:0071704//organic substance metabolic process;GO:0006725//cellular aromatic compound metabolic process;GO:0043170//macromolecule metabolic process;GO:0046483//heteroc…
KPHS_00210	2054.333333	2584.666667	193.4433333	226.39	0.226899224	0.040765439	0.081424441	no	polA	DNA polymerase I [Klebsiella pneumoniae]	Metabolism;Genetic Information Processing	Nucleotide metabolism;Replication and repair;Global and Overview	ko01100//Metabolic pathways;ko00230//Purine metabolism;ko00240//Pyrimidine metabolism;ko03440//Homologous recombination;ko03030//DNA replication;ko03410//Base excision repair;ko03420//Nucleotide excision repair	K02335	-	GO:0034061//DNA polymerase activity;GO:0004527//exonuclease activity;GO:0004518//nuclease activity;GO:0016787//hydrolase activity;GO:0003676//nucleic acid binding;GO:0016740//transferase activity;GO:0016779//nucleotidyltransferase activity;GO:1901363//heterocyclic compound binding;GO:0005488//binding;GO:0016788//hydrolase activity, acting on ester bonds;GO:0097159//organic cyclic compound binding…	GO:0006725//cellular aromatic compound metabolic process;GO:0044260//cellular macromolecule metabolic process;GO:0043170//macromolecule metabolic process;GO:0006139//nucleobase-containing compound metabolic process;GO:0006260//DNA replication;GO:0044237//cellular metabolic process;GO:0009059//macromolecule biosynthetic process;GO:0006807//nitrogen compound metabolic process;GO:0009987//cellular p…
KPHS_00220	495.6666667	633.6666667	197.3333333	229.43	0.217419374	0.079494689	0.143540765	no	engB	YihA family ribosome biogenesis GTP-binding protein [Klebsiella pneumoniae]	-	-	-	-	-	GO:0001882//nucleoside binding;GO:0001883//purine nucleoside binding;GO:1901363//heterocyclic compound binding;GO:0097159//organic cyclic compound binding;GO:0097367//carbohydrate derivative binding;GO:0005488//binding;GO:0032549//ribonucleoside binding;GO:0036094//small molecule binding;GO:0032550//purine ribonucleoside binding	GO:0022402//cell cycle process;GO:0044699//single-organism process;GO:0007049//cell cycle;GO:0051301//cell division;GO:0009987//cellular process;GO:0000910//cytokinesis;GO:0044763//single-organism cellular process
KPHS_00230	289.6666667	337.6666667	143.0866667	155.7366667	0.12221941	0.415185529	0.544175208	no	yihI	Der GTPase activator [Klebsiella pneumoniae KCTC 2242] [Klebsiella pneumoniae]	-	-	-	-	-	-	-
KPHS_00240	867.3333333	1550.666667	159.15	265.0966667	0.736131373	1.63E-10	1.49E-09	no	hemN	coproporphyrinogen III oxidase [Klebsiella pneumoniae subsp. pneumoniae HS11286] [Klebsiella pneumoniae]	Metabolism	Metabolism of cofactors and vitamins;Global and Overview	ko01100//Metabolic pathways;ko01110//Biosynthesis of secondary metabolites;ko00860//Porphyrin and chlorophyll metabolism	K02495	GO:0044424//intracellular part;GO:0044464//cell part;GO:0005623//cell;GO:0005622//intracellular	GO:0043169//cation binding;GO:0051540//metal cluster binding;GO:0003824//catalytic activity;GO:0051536//iron-sulfur cluster binding;GO:0016634//oxidoreductase activity, acting on the CH-CH group of donors, oxygen as acceptor;GO:0016491//oxidoreductase activity;GO:0016627//oxidoreductase activity, acting on the CH-CH group of donors;GO:0005488//binding;GO:0043167//ion binding	GO:0044710//single-organism metabolic process;GO:0008152//metabolic process;GO:0006778//porphyrin-containing compound metabolic process;GO:0006807//nitrogen compound metabolic process;GO:0033014//tetrapyrrole biosynthetic process;GO:0044699//single-organism process;GO:0046483//heterocycle metabolic process;GO:0034641//cellular nitrogen compound metabolic process;GO:1901360//organic cyclic compoun…
KPHS_00250	632	825	113.15	138.5	0.291649392	0.016476179	0.037107783	no	ntrC	nitrogen regulation protein NR(I) [Klebsiella pneumoniae subsp. pneumoniae HS11286] [Klebsiella pneumoniae]	Environmental Information Processing	Signal transduction	ko02020//Two-component system	K07712	-	GO:0032549//ribonucleoside binding;GO:0016462//pyrophosphatase activity;GO:0097159//organic cyclic compound binding;GO:0016818//hydrolase activity, acting on acid anhydrides, in phosphorus-containing anhydrides;GO:0036094//small molecule binding;GO:0032550//purine ribonucleoside binding;GO:0016817//hydrolase activity, acting on acid anhydrides;GO:0005515//protein binding;GO:0001883//purine nucleo…	GO:0007165//signal transduction;GO:0006351//transcription, DNA-templated;GO:0034654//nucleobase-containing compound biosynthetic process;GO:0044271//cellular nitrogen compound biosynthetic process;GO:0009987//cellular process;GO:0065007//biological regulation;GO:0044237//cellular metabolic process;GO:0097659//nucleic acid-templated transcription;GO:0006139//nucleobase-containing compound metaboli…
KPHS_00260	325.6666667	530	79.48666667	116.4033333	0.550347588	0.000153198	0.000577797	no	ntrB	Nitrogen regulation protein NR(II) [Klebsiella pneumoniae 30684/NJST258_2] [Klebsiella pneumoniae]	Environmental Information Processing	Signal transduction	ko02020//Two-component system	K07708	-	GO:0003824//catalytic activity;GO:0016772//transferase activity, transferring phosphorus-containing groups;GO:0032550//purine ribonucleoside binding;GO:0001882//nucleoside binding;GO:0032549//ribonucleoside binding;GO:0016740//transferase activity;GO:0036094//small molecule binding;GO:0097367//carbohydrate derivative binding;GO:0001883//purine nucleoside binding;GO:1901363//heterocyclic compound …	GO:0065007//biological regulation;GO:0043170//macromolecule metabolic process;GO:0016070//RNA metabolic process;GO:1901360//organic cyclic compound metabolic process;GO:0007165//signal transduction;GO:0018130//heterocycle biosynthetic process;GO:1901362//organic cyclic compound biosynthetic process;GO:0034641//cellular nitrogen compound metabolic process;GO:0050896//response to stimulus;GO:007170…
KPHS_00270	7974	9216.666667	1432.066667	1581.266667	0.14298203	0.25334543	0.373068823	no	glnA	glutamine synthetase [Klebsiella pneumoniae subsp. pneumoniae HS11286] [Klebsiella pneumoniae]	Metabolism;Environmental Information Processing	Carbohydrate metabolism;Signal transduction;Energy metabolism;Global and Overview;Amino acid metabolism	ko01100//Metabolic pathways;ko01120//Microbial metabolism in diverse environments;ko01230//Biosynthesis of amino acids;ko02020//Two-component system;ko00630//Glyoxylate and dicarboxylate metabolism;ko00250//Alanine, aspartate and glutamate metabolism;ko00910//Nitrogen metabolism;ko00220//Arginine biosynthesis	K01915	GO:0005622//intracellular;GO:0044424//intracellular part;GO:0044464//cell part;GO:0005623//cell	GO:0097367//carbohydrate derivative binding;GO:0032549//ribonucleoside binding;GO:0016879//ligase activity, forming carbon-nitrogen bonds;GO:0003824//catalytic activity;GO:0097159//organic cyclic compound binding;GO:0016874//ligase activity;GO:0005488//binding;GO:0036094//small molecule binding;GO:0016880//acid-ammonia (or amide) ligase activity;GO:0032550//purine ribonucleoside binding;GO:001621…	GO:0008152//metabolic process;GO:0043436//oxoacid metabolic process;GO:0006520//cellular amino acid metabolic process;GO:1901605//alpha-amino acid metabolic process;GO:0006541//glutamine metabolic process;GO:0071704//organic substance metabolic process;GO:0019752//carboxylic acid metabolic process;GO:0009064//glutamine family amino acid metabolic process;GO:0044238//primary metabolic process;GO:0…
KPHS_00280	0	0	0.001	0.001	0	1	1	notest	--	cytoplasmic protein [Klebsiella pneumoniae subsp. pneumoniae DSM 30104] [Klebsiella pneumoniae]	-	-	-	-	-	-	-
KPHS_00290	17274	14959.33333	2382.076667	1844.243333	-0.369190826	0.008498405	0.020859721	no	typA	GTP-binding protein [Klebsiella pneumoniae subsp. pneumoniae HS11286] [Klebsiella pneumoniae]	-	-	-	-	-	GO:0016462//pyrophosphatase activity;GO:0016818//hydrolase activity, acting on acid anhydrides, in phosphorus-containing anhydrides;GO:0003824//catalytic activity;GO:0032549//ribonucleoside binding;GO:0097159//organic cyclic compound binding;GO:0005488//binding;GO:0032550//purine ribonucleoside binding;GO:0036094//small molecule binding;GO:0097367//carbohydrate derivative binding;GO:0001882//nucl…	GO:0006807//nitrogen compound metabolic process;GO:1901565//organonitrogen compound catabolic process;GO:0072521//purine-containing compound metabolic process;GO:0019693//ribose phosphate metabolic process;GO:0044712//single-organism catabolic process;GO:0044238//primary metabolic process;GO:0044699//single-organism process;GO:1901361//organic cyclic compound catabolic process;GO:0046434//organop…
KPHS_00300	166.3333333	208.3333333	69.6	86.32	0.310607559	0.168697485	0.268675038	no	yihX	phosphatase [Klebsiella pneumoniae subsp. pneumoniae HS11286] [Klebsiella pneumoniae]	-	-	-	-	-	GO:0003824//catalytic activity	-
KPHS_00310	129.3333333	166.6666667	37.96333333	47.2	0.314180187	0.117154006	0.198929874	no	KPN78578_41360	ribonuclease BN [Klebsiella pneumoniae subsp. pneumoniae HS11286] [Klebsiella pneumoniae]	-	-	-	-	GO:0031224//intrinsic component of membrane;GO:0016020//membrane;GO:0016021//integral component of membrane;GO:0044425//membrane part	GO:0046872//metal ion binding;GO:0003824//catalytic activity;GO:0046914//transition metal ion binding;GO:0005488//binding;GO:0004540//ribonuclease activity;GO:0004521//endoribonuclease activity;GO:0004518//nuclease activity;GO:0043169//cation binding;GO:0016788//hydrolase activity, acting on ester bonds;GO:0004519//endonuclease activity;GO:0043167//ion binding;GO:0016787//hydrolase activity	GO:0044238//primary metabolic process;GO:0043170//macromolecule metabolic process;GO:0042780//tRNA 3'-end processing;GO:1901360//organic cyclic compound metabolic process;GO:0006807//nitrogen compound metabolic process;GO:0034660//ncRNA metabolic process;GO:0006139//nucleobase-containing compound metabolic process;GO:0006725//cellular aromatic compound metabolic process;GO:0009987//cellular proce…
KPHS_00320	93.33333333	97	53.33	52.71666667	-0.016688178	0.963712709	1	no	dtd	D-tyrosyl-tRNA deacylase [Klebsiella pneumoniae subsp. pneumoniae HS11286] [Klebsiella pneumoniae]	-	-	-	-	-	GO:0016787//hydrolase activity;GO:0003824//catalytic activity	GO:0043436//oxoacid metabolic process;GO:0046416//D-amino acid metabolic process;GO:0006082//organic acid metabolic process;GO:1901605//alpha-amino acid metabolic process;GO:0019752//carboxylic acid metabolic process;GO:0008152//metabolic process;GO:0071704//organic substance metabolic process;GO:0044237//cellular metabolic process;GO:0044238//primary metabolic process;GO:0006520//cellular amino …
KPHS_00330	447	661	112.2733333	159.96	0.51069588	0.000441397	0.00149742	no	yiiD	GNAT family N-acetyltransferase [Klebsiella pneumoniae]	-	-	-	-	-	GO:0003824//catalytic activity	-
KPHS_00340	55	54.66666667	15.14666667	14.05333333	-0.108087968	0.686803518	0.796666573	no	nlhH	acetyl esterase [Klebsiella pneumoniae subsp. pneumoniae HS11286] [Klebsiella pneumoniae]	-	-	-	-	-	GO:0003824//catalytic activity	-
KPHS_00350	20	21.66666667	20.71	24.25333333	0.227855489	0.72019839	0.823340128	no	yiiF	Ribbon-helix-helix protein, CopG family [Klebsiella sp. 1_1_55]	-	-	-	-	-	-	-
KPHS_00360	27.33333333	37	17.59333333	22.43666667	0.350829506	0.228075255	0.342672806	no	--	PIN domain protein [Klebsiella pneumoniae 30684/NJST258_2] [Klebsiella pneumoniae]	-	-	-	-	-	-	-
KPHS_00370	1177	1543.666667	318.0033333	384.17	0.272702975	0.016867875	0.037786016	no	fdhE	formate dehydrogenase accessory protein FdhE [Klebsiella pneumoniae subsp. pneumoniae HS11286] [Klebsiella pneumoniae]	-	-	-	-	-	-	-
KPHS_00380	619	858.6666667	244.4566667	319.8033333	0.387606226	0.001804015	0.005314782	no	fdoI	formate dehydrogenase-O subunit gamma [Klebsiella pneumoniae subsp. pneumoniae HS11286] [Klebsiella pneumoniae]	Metabolism	Carbohydrate metabolism;Energy metabolism;Global and Overview	ko01100//Metabolic pathways;ko01120//Microbial metabolism in diverse environments;ko01200//Carbon metabolism;ko00630//Glyoxylate and dicarboxylate metabolism;ko00680//Methane metabolism	K00127	GO:1990204//oxidoreductase complex;GO:0043234//protein complex;GO:1902494//catalytic complex;GO:0005623//cell;GO:0044464//cell part;GO:0032991//macromolecular complex;GO:0016020//membrane;GO:0031224//intrinsic component of membrane;GO:0044425//membrane part	GO:0003824//catalytic activity	GO:0006091//generation of precursor metabolites and energy;GO:0055114//oxidation-reduction process;GO:0009987//cellular process;GO:0044710//single-organism metabolic process;GO:0022900//electron transport chain;GO:0044763//single-organism cellular process;GO:0044699//single-organism process;GO:0015980//energy derivation by oxidation of organic compounds;GO:0044237//cellular metabolic process;GO:0…
KPHS_00390	1693.666667	2317.666667	468.97	595.7533333	0.345219482	0.003412451	0.009339982	no	fdoH	formate dehydrogenase-O, Fe-S subunit [Klebsiella pneumoniae subsp. pneumoniae HS11286] [Klebsiella pneumoniae]	Metabolism	Carbohydrate metabolism;Global and Overview;Energy metabolism	ko01100//Metabolic pathways;ko01120//Microbial metabolism in diverse environments;ko01200//Carbon metabolism;ko00630//Glyoxylate and dicarboxylate metabolism;ko00680//Methane metabolism	K00124	GO:0031224//intrinsic component of membrane;GO:0016020//membrane;GO:0044425//membrane part	GO:0005488//binding;GO:0051540//metal cluster binding	GO:0044237//cellular metabolic process;GO:0044710//single-organism metabolic process;GO:0009987//cellular process;GO:0006091//generation of precursor metabolites and energy;GO:0015980//energy derivation by oxidation of organic compounds;GO:0008152//metabolic process;GO:0044763//single-organism cellular process;GO:0044699//single-organism process;GO:0055114//oxidation-reduction process
KPHS_00400	6937.333333	9836	724.46	955.85	0.3998782	0.000308906	0.001084835	no	fdoG	Formate dehydrogenase-O major subunit precursor, selenocysteine-containing [Klebsiella pneumoniae]	Metabolism	Global and Overview;Energy metabolism;Carbohydrate metabolism	ko01100//Metabolic pathways;ko01120//Microbial metabolism in diverse environments;ko01200//Carbon metabolism;ko00630//Glyoxylate and dicarboxylate metabolism;ko00680//Methane metabolism	K00123	-	GO:0043169//cation binding;GO:0046872//metal ion binding;GO:0051536//iron-sulfur cluster binding;GO:0016491//oxidoreductase activity;GO:0016903//oxidoreductase activity, acting on the aldehyde or oxo group of donors;GO:0003824//catalytic activity;GO:0043167//ion binding;GO:0016620//oxidoreductase activity, acting on the aldehyde or oxo group of donors, NAD or NADP as acceptor;GO:0005488//binding;…	GO:0015980//energy derivation by oxidation of organic compounds;GO:0006091//generation of precursor metabolites and energy;GO:0009987//cellular process;GO:0044237//cellular metabolic process;GO:0044763//single-organism cellular process;GO:0044710//single-organism metabolic process;GO:0055114//oxidation-reduction process;GO:0044699//single-organism process;GO:0008152//metabolic process
KPHS_00410	1760	2477.333333	750.88	994.2533333	0.405031128	0.000387893	0.001334654	no	fdoG	formate dehydrogenase-O alpha subunit [Klebsiella pneumoniae subsp. pneumoniae HS11286] [Klebsiella pneumoniae]	Metabolism	Carbohydrate metabolism;Global and Overview;Energy metabolism	ko01100//Metabolic pathways;ko01120//Microbial metabolism in diverse environments;ko01200//Carbon metabolism;ko00630//Glyoxylate and dicarboxylate metabolism;ko00680//Methane metabolism	K00123	-	GO:0043167//ion binding;GO:0043169//cation binding;GO:0051536//iron-sulfur cluster binding;GO:0051540//metal cluster binding;GO:0005488//binding	GO:0008152//metabolic process;GO:0044710//single-organism metabolic process;GO:0044699//single-organism process
KPHS_00420	186	189	56.09333333	52.81666667	-0.086836063	0.615680045	0.734018547	no	fdhD	formate dehydrogenase accessory protein [Klebsiella pneumoniae subsp. pneumoniae HS11286] [Klebsiella pneumoniae]	-	-	-	-	-	-	-
KPHS_00430	7.666666667	13.33333333	8.486666667	13.31	0.649240653	0.220872965	0.333928494	no	--	protein YcfR [Klebsiella pneumoniae]	-	-	-	-	-	-	-
KPHS_00440	7.666666667	3	2.02	0.623333333	-1.696279524	0.029388228	0.061412251	no	pfkA	permease [Klebsiella pneumoniae]	Metabolism;Genetic Information Processing	Carbohydrate metabolism;Folding, sorting and degradation;Global and Overview;Energy metabolism	ko01100//Metabolic pathways;ko01120//Microbial metabolism in diverse environments;ko01110//Biosynthesis of secondary metabolites;ko01130//Biosynthesis of antibiotics;ko01230//Biosynthesis of amino acids;ko01200//Carbon metabolism;ko00010//Glycolysis / Gluconeogenesis;ko00051//Fructose and mannose metabolism;ko00030//Pentose phosphate pathway;ko00680//Methane metabolism;ko00052//Galactose metaboli…	K00850	GO:0005737//cytoplasm;GO:0044424//intracellular part;GO:0005622//intracellular;GO:0044444//cytoplasmic part;GO:0005623//cell;GO:0044445//cytosolic part;GO:0005829//cytosol;GO:0044464//cell part	GO:0005488//binding;GO:0036094//small molecule binding;GO:1901363//heterocyclic compound binding;GO:0003824//catalytic activity;GO:0019200//carbohydrate kinase activity;GO:0008443//phosphofructokinase activity;GO:0032550//purine ribonucleoside binding;GO:0097159//organic cyclic compound binding;GO:0016301//kinase activity;GO:0001883//purine nucleoside binding;GO:0016772//transferase activity, tra…	GO:0044237//cellular metabolic process;GO:0009987//cellular process;GO:0006796//phosphate-containing compound metabolic process;GO:0016310//phosphorylation;GO:0008152//metabolic process;GO:0006793//phosphorus metabolic process;GO:0006091//generation of precursor metabolites and energy
KPHS_00450	0.333333333	0.333333333	0.23	0.236666667	0.041222663	1	1	no	--	Pts system, iib component [Klebsiella pneumoniae 30684/NJST258_2] [Klebsiella pneumoniae]	Environmental Information Processing;Metabolism	Membrane transport;Carbohydrate metabolism;Global and Overview	ko01100//Metabolic pathways;ko01120//Microbial metabolism in diverse environments;ko02060//Phosphotransferase system (PTS);ko00053//Ascorbate and aldarate metabolism	K02822	-	GO:0022891//substrate-specific transmembrane transporter activity;GO:0003824//catalytic activity;GO:0022857//transmembrane transporter activity;GO:0022892//substrate-specific transporter activity;GO:0015144//carbohydrate transmembrane transporter activity;GO:0005215//transporter activity;GO:1901476//carbohydrate transporter activity	GO:0006810//transport;GO:0051179//localization;GO:0044699//single-organism process;GO:0044765//single-organism transport;GO:0071702//organic substance transport;GO:0008643//carbohydrate transport;GO:1902578//single-organism localization;GO:0051234//establishment of localization;GO:0006818//hydrogen transport
KPHS_00460	3.333333333	6.333333333	0.706666667	1.11	0.651457913	0.324834418	0.450042251	no	ulaA	PTS ascorbate transporter subunit IIC [Klebsiella pneumoniae]	Metabolism;Environmental Information Processing	Carbohydrate metabolism;Global and Overview;Membrane transport	ko01100//Metabolic pathways;ko01120//Microbial metabolism in diverse environments;ko02060//Phosphotransferase system (PTS);ko00053//Ascorbate and aldarate metabolism	K03475	GO:0016020//membrane;GO:0031224//intrinsic component of membrane;GO:0044425//membrane part	GO:0003824//catalytic activity	GO:1902578//single-organism localization;GO:0044765//single-organism transport;GO:0051234//establishment of localization;GO:0008643//carbohydrate transport;GO:0006810//transport;GO:0044699//single-organism process;GO:0071702//organic substance transport;GO:0051179//localization
KPHS_00470	5	4.333333333	1.493333333	1.416666667	-0.076035891	0.862509704	0.933927704	no	gatY	Tagatose 1,6-bisphosphate aldolase [Klebsiella pneumoniae IS10] [Klebsiella pneumoniae]	Metabolism	Carbohydrate metabolism;Global and Overview;Energy metabolism	ko01100//Metabolic pathways;ko01120//Microbial metabolism in diverse environments;ko01110//Biosynthesis of secondary metabolites;ko01130//Biosynthesis of antibiotics;ko01230//Biosynthesis of amino acids;ko01200//Carbon metabolism;ko00010//Glycolysis / Gluconeogenesis;ko00051//Fructose and mannose metabolism;ko00030//Pentose phosphate pathway;ko00680//Methane metabolism	K01624	-	GO:0016829//lyase activity;GO:0016830//carbon-carbon lyase activity;GO:0043167//ion binding;GO:0046914//transition metal ion binding;GO:0046872//metal ion binding;GO:0043169//cation binding;GO:0005488//binding;GO:0003824//catalytic activity	GO:0044238//primary metabolic process;GO:0008152//metabolic process
KPHS_00480	0.666666667	1	0.58	1.303333333	1.168081301	0.70722399	0.813279176	no	--	Uncharacterised protein [Klebsiella pneumoniae]	-	-	-	-	-	-	-
KPHS_00490	3.333333333	2.666666667	1.95	1.443333333	-0.4340696	0.642796682	0.756910409	no	ulaC	PTS family protein IIA component [Klebsiella pneumoniae subsp. pneumoniae HS11286] [Klebsiella pneumoniae]	Metabolism;Environmental Information Processing	Global and Overview;Carbohydrate metabolism;Membrane transport	ko01100//Metabolic pathways;ko01120//Microbial metabolism in diverse environments;ko02060//Phosphotransferase system (PTS);ko00053//Ascorbate and aldarate metabolism	K02821	-	GO:0003824//catalytic activity	GO:0051234//establishment of localization;GO:0051179//localization
KPHS_00500	8.333333333	17.33333333	3.586666667	6.506666667	0.859274975	0.038238769	0.077014458	no	--	AAA family ATPase [Klebsiella pneumoniae]	-	-	-	-	-	GO:0016787//hydrolase activity;GO:0003824//catalytic activity	-
KPHS_00510	6.333333333	5.333333333	5.003333333	3.613333333	-0.46955922	0.527957324	0.652783882	no	--	branched-chain amino acid transport [Klebsiella pneumoniae]	-	-	-	-	-	-	-
KPHS_00520	25	24.66666667	10.53	10.7	0.02310536	1	1	no	jhp_1251	branched-chain amino acid ABC transporter permease [Klebsiella pneumoniae]	-	-	-	-	-	-	-
KPHS_00530	231.6666667	327.6666667	95.92333333	124.12	0.371781904	0.015807776	0.035742706	no	sutR	DNA-binding protein [Klebsiella pneumoniae]	-	-	-	-	-	GO:1901363//heterocyclic compound binding;GO:0097159//organic cyclic compound binding;GO:0003677//DNA binding;GO:0003676//nucleic acid binding;GO:0005488//binding	-
KPHS_00540	239.3333333	413.6666667	61.43333333	95.56333333	0.637435512	1.18E-05	5.50E-05	no	rafR	galETK operon repressor [Klebsiella pneumoniae subsp. pneumoniae HS11286] [Klebsiella pneumoniae]	-	-	-	-	-	GO:0001071//nucleic acid binding transcription factor activity	GO:0032774//RNA biosynthetic process;GO:1901362//organic cyclic compound biosynthetic process;GO:0071704//organic substance metabolic process;GO:1901360//organic cyclic compound metabolic process;GO:0034654//nucleobase-containing compound biosynthetic process;GO:0018130//heterocycle biosynthetic process;GO:0046483//heterocycle metabolic process;GO:0044271//cellular nitrogen compound biosynthetic …
KPHS_00550	152	80.66666667	18.07333333	9.446666667	-0.935985355	4.30E-05	0.00018294	no	rafA	alpha-galactosidase [Klebsiella pneumoniae]	Metabolism	Lipid metabolism;Carbohydrate metabolism	ko00052//Galactose metabolism;ko00561//Glycerolipid metabolism;ko00600//Sphingolipid metabolism	K07407	-	GO:0015925//galactosidase activity;GO:0016798//hydrolase activity, acting on glycosyl bonds;GO:0016787//hydrolase activity;GO:0004553//hydrolase activity, hydrolyzing O-glycosyl compounds;GO:0003824//catalytic activity	GO:0008152//metabolic process;GO:0044238//primary metabolic process
KPHS_00560	12.33333333	17.66666667	2.493333333	3.283333333	0.397085454	0.361434004	0.488510624	no	rafB	Melibiose permease [Klebsiella pneumoniae 30684/NJST258_2] [Klebsiella pneumoniae]	-	-	-	-	-	-	-
KPHS_00570	13.66666667	16.66666667	10.87	11.04	0.022388232	0.928087248	0.990679178	no	rhaM	L-rhamnose 1-epimerase [Klebsiella pneumoniae subsp. pneumoniae HS11286] [Klebsiella pneumoniae]	-	-	-	-	-	GO:0016853//isomerase activity;GO:0016854//racemase and epimerase activity;GO:0003824//catalytic activity	GO:0044281//small molecule metabolic process;GO:0005996//monosaccharide metabolic process;GO:0044699//single-organism process;GO:0005975//carbohydrate metabolic process;GO:0019318//hexose metabolic process;GO:0044238//primary metabolic process;GO:0044710//single-organism metabolic process;GO:0008152//metabolic process;GO:0071704//organic substance metabolic process;GO:0044723//single-organism car…
KPHS_00580	61.33333333	72	13.33333333	14.38333333	0.109360559	0.623134259	0.740580658	no	yiaY	alcohol dehydrogenase [Klebsiella pneumoniae subsp. pneumoniae HS11286] [Klebsiella pneumoniae]	-	-	-	-	-	GO:0043169//cation binding;GO:0043167//ion binding;GO:0005488//binding	GO:0008152//metabolic process;GO:0044710//single-organism metabolic process;GO:0044699//single-organism process
KPHS_00590	7.333333333	5.333333333	1.903333333	1.083333333	-0.813051027	0.298271496	0.42176515	no	rbsC	rhamnose ABC transport system permease component [Klebsiella pneumoniae subsp. pneumoniae HS11286] [Klebsiella pneumoniae]	Environmental Information Processing	Membrane transport	ko02010//ABC transporters	K10561	GO:0044425//membrane part;GO:0031224//intrinsic component of membrane;GO:0016020//membrane	-	GO:0051234//establishment of localization;GO:0051179//localization
KPHS_00600	16.33333333	15.33333333	4.01	3.21	-0.321028939	0.537904893	0.662071631	no	rbsC	branched-chain amino acid ABC transporter permease [Klebsiella pneumoniae]	Environmental Information Processing	Membrane transport	ko02010//ABC transporters	K10560	-	-	-
KPHS_00610	6.333333333	9.333333333	1.053333333	1.34	0.347270943	0.496698412	0.626847872	no	rbsA1	L-rhamnose ABC transporter [Klebsiella pneumoniae]	Environmental Information Processing	Membrane transport	ko02010//ABC transporters	K10562	-	GO:0016787//hydrolase activity;GO:0005488//binding;GO:0016818//hydrolase activity, acting on acid anhydrides, in phosphorus-containing anhydrides;GO:0097159//organic cyclic compound binding;GO:0036094//small molecule binding;GO:0001883//purine nucleoside binding;GO:0016462//pyrophosphatase activity;GO:0003824//catalytic activity;GO:0016817//hydrolase activity, acting on acid anhydrides;GO:0001882…	GO:0034655//nucleobase-containing compound catabolic process;GO:0019693//ribose phosphate metabolic process;GO:0034641//cellular nitrogen compound metabolic process;GO:1901564//organonitrogen compound metabolic process;GO:0044281//small molecule metabolic process;GO:0009117//nucleotide metabolic process;GO:0046434//organophosphate catabolic process;GO:0009259//ribonucleotide metabolic process;GO:…
KPHS_00620	5	9.666666667	1.396666667	2.3	0.719646118	0.178928697	0.281796361	no	lsrB	rhamnose transport system substrate-binding component [Klebsiella pneumoniae subsp. pneumoniae HS11286] [Klebsiella pneumoniae]	Environmental Information Processing	Membrane transport	ko02010//ABC transporters	K10559	GO:0044424//intracellular part;GO:0005622//intracellular;GO:0044464//cell part;GO:0005623//cell	GO:0003676//nucleic acid binding;GO:0005488//binding;GO:0097159//organic cyclic compound binding;GO:0003677//DNA binding;GO:0001071//nucleic acid binding transcription factor activity;GO:1901363//heterocyclic compound binding	GO:0016070//RNA metabolic process;GO:0044238//primary metabolic process;GO:0044699//single-organism process;GO:0009058//biosynthetic process;GO:0043170//macromolecule metabolic process;GO:1901360//organic cyclic compound metabolic process;GO:0097659//nucleic acid-templated transcription;GO:1901576//organic substance biosynthetic process;GO:0044249//cellular biosynthetic process;GO:0006351//transc…
KPHS_00630	6	5	1.693333333	1.716666667	0.019743935	1	1	no	rhaD	rhamnulose-1-phosphate aldolase [Klebsiella pneumoniae subsp. pneumoniae HS11286] [Klebsiella pneumoniae]	Metabolism	Global and Overview;Carbohydrate metabolism	ko01120//Microbial metabolism in diverse environments;ko00051//Fructose and mannose metabolism;ko00040//Pentose and glucuronate interconversions	K01629	-	-	-
KPHS_00640	3.333333333	6	0.646666667	1.186666667	0.875820589	0.277536412	0.39809129	no	rhaA	L-rhamnose isomerase [Klebsiella pneumoniae subsp. pneumoniae NTUH-K2044] [Klebsiella pneumoniae]	Metabolism	Carbohydrate metabolism;Global and Overview	ko01120//Microbial metabolism in diverse environments;ko00051//Fructose and mannose metabolism	K01813	-	GO:0043167//ion binding;GO:0046914//transition metal ion binding;GO:0003824//catalytic activity;GO:0046872//metal ion binding;GO:0016853//isomerase activity;GO:0005488//binding;GO:0016860//intramolecular oxidoreductase activity;GO:0043169//cation binding;GO:0016861//intramolecular oxidoreductase activity, interconverting aldoses and ketoses	GO:0019299//rhamnose metabolic process;GO:0044238//primary metabolic process;GO:0005996//monosaccharide metabolic process;GO:0008152//metabolic process;GO:0044699//single-organism process;GO:0019318//hexose metabolic process;GO:0005975//carbohydrate metabolic process;GO:0044281//small molecule metabolic process;GO:0071704//organic substance metabolic process;GO:0044723//single-organism carbohydra…
KPHS_00650	5.333333333	6.666666667	0.846666667	1.07	0.3377448	0.700896043	0.808364404	no	rhaB	rhamnulokinase [Klebsiella pneumoniae subsp. pneumoniae HS11286] [Klebsiella pneumoniae]	Metabolism	Carbohydrate metabolism;Global and Overview	ko01120//Microbial metabolism in diverse environments;ko00051//Fructose and mannose metabolism;ko00040//Pentose and glucuronate interconversions	K00848	-	-	-
KPHS_00660	15.66666667	23	4.686666667	6.726666667	0.52132958	0.160576109	0.258235743	no	rhaS	transcriptional activator RhaS [Klebsiella pneumoniae subsp. pneumoniae HS11286] [Klebsiella pneumoniae]	-	-	-	-	-	-	-
KPHS_00670	18	11.66666667	5.106666667	3.596666667	-0.505721432	0.180817753	0.28413334	no	rhaR	rhaRS operon positive regulator [Klebsiella pneumoniae subsp. pneumoniae HS11286] [Klebsiella pneumoniae]	-	-	-	-	GO:0044424//intracellular part;GO:0044464//cell part;GO:0005623//cell;GO:0005622//intracellular	GO:1901363//heterocyclic compound binding;GO:0001071//nucleic acid binding transcription factor activity;GO:0003677//DNA binding;GO:0097159//organic cyclic compound binding;GO:0003676//nucleic acid binding;GO:0005488//binding	GO:0044699//single-organism process;GO:0034654//nucleobase-containing compound biosynthetic process;GO:0044271//cellular nitrogen compound biosynthetic process;GO:0010467//gene expression;GO:1901576//organic substance biosynthetic process;GO:0005996//monosaccharide metabolic process;GO:0044260//cellular macromolecule metabolic process;GO:0097659//nucleic acid-templated transcription;GO:0005975//c…
KPHS_00680	24.33333333	25.66666667	5.81	6.086666667	0.067114196	0.947967923	1	no	rhaT	L-rhamnose-proton symporter [Klebsiella sp. MS 92-3]	-	-	-	-	-	-	-
KPHS_00690	530.6666667	1612.333333	213.9133333	585.1466667	1.451771871	2.33E-26	6.57E-25	yes	sodA	Superoxide dismutase [Klebsiella pneumoniae 30684/NJST258_2] [Klebsiella pneumoniae]	-	-	-	-	-	GO:0043167//ion binding;GO:0003824//catalytic activity;GO:0005488//binding;GO:0043169//cation binding	GO:0044710//single-organism metabolic process;GO:0008152//metabolic process;GO:0044237//cellular metabolic process;GO:0044699//single-organism process;GO:0009987//cellular process;GO:0072593//reactive oxygen species metabolic process
KPHS_00700	291	447.3333333	109.3	162.2466667	0.569895438	0.000413453	0.001410965	no	yiiM	MOSC domain protein [Klebsiella sp. MS 92-3]	-	-	-	-	-	-	-
KPHS_00710	1061.333333	1660.666667	197.28	280.5566667	0.50804749	1.94E-05	8.71E-05	no	cpxA	sensor protein CpxA [Klebsiella sp. 4_1_44FAA]	Environmental Information Processing	Signal transduction	ko02020//Two-component system	K07640	GO:0031224//intrinsic component of membrane;GO:0016020//membrane;GO:0044425//membrane part	GO:0016772//transferase activity, transferring phosphorus-containing groups;GO:0036094//small molecule binding;GO:0016740//transferase activity;GO:1901363//heterocyclic compound binding;GO:0032550//purine ribonucleoside binding;GO:0060089//molecular transducer activity;GO:0097367//carbohydrate derivative binding;GO:0097159//organic cyclic compound binding;GO:0003824//catalytic activity;GO:0005488…	GO:0044699//single-organism process;GO:0007154//cell communication;GO:0050794//regulation of cellular process;GO:0044763//single-organism cellular process;GO:0044700//single organism signaling;GO:0044237//cellular metabolic process;GO:0051716//cellular response to stimulus;GO:0006796//phosphate-containing compound metabolic process;GO:0009987//cellular process;GO:0007165//signal transduction;GO:0…
KPHS_00720	1292	1863.333333	463.5733333	628.53	0.439184028	0.000200186	0.000732739	no	cpxR	DNA-binding transcriptional regulator CpxR [Klebsiella pneumoniae subsp. pneumoniae HS11286] [Klebsiella pneumoniae]	Environmental Information Processing	Signal transduction	ko02020//Two-component system	K07662	-	GO:0003676//nucleic acid binding;GO:0005488//binding;GO:1901363//heterocyclic compound binding;GO:0097159//organic cyclic compound binding	GO:0009059//macromolecule biosynthetic process;GO:0023052//signaling;GO:1901362//organic cyclic compound biosynthetic process;GO:0008152//metabolic process;GO:0034645//cellular macromolecule biosynthetic process;GO:0018130//heterocycle biosynthetic process;GO:0009058//biosynthetic process;GO:0046483//heterocycle metabolic process;GO:0051716//cellular response to stimulus;GO:0044763//single-organi…
KPHS_00730	398.3333333	1229.666667	196.97	563.1266667	1.515483558	5.79E-09	4.40E-08	yes	cpxP	Periplasmic protein cpxP [Klebsiella pneumoniae 30684/NJST258_2] [Klebsiella pneumoniae]	-	-	-	-	-	-	-
KPHS_00740	171	324	47.27666667	83.01333333	0.812214757	4.15E-07	2.47E-06	no	fieF	ferrous iron efflux protein F [Klebsiella pneumoniae subsp. pneumoniae NTUH-K2044] [Klebsiella pneumoniae]	-	-	-	-	GO:0031224//intrinsic component of membrane;GO:0044425//membrane part;GO:0016020//membrane	GO:0005215//transporter activity;GO:0022857//transmembrane transporter activity;GO:0022891//substrate-specific transmembrane transporter activity;GO:0022890//inorganic cation transmembrane transporter activity;GO:0015075//ion transmembrane transporter activity;GO:0008324//cation transmembrane transporter activity;GO:0022892//substrate-specific transporter activity	GO:1902578//single-organism localization;GO:0006811//ion transport;GO:0000041//transition metal ion transport;GO:0030001//metal ion transport;GO:0006826//iron ion transport;GO:0051179//localization;GO:0006812//cation transport;GO:0006810//transport;GO:0044699//single-organism process;GO:0044763//single-organism cellular process;GO:0044765//single-organism transport;GO:0051234//establishment of lo…
KPHS_00750	8648.333333	10542.66667	2269.246667	2640.186667	0.218426497	0.144242832	0.235781553	no	pfkA	6-phosphofructokinase [Klebsiella pneumoniae subsp. pneumoniae HS11286] [Klebsiella pneumoniae]	Genetic Information Processing;Metabolism	Energy metabolism;Global and Overview;Folding, sorting and degradation;Carbohydrate metabolism	ko01100//Metabolic pathways;ko01120//Microbial metabolism in diverse environments;ko01110//Biosynthesis of secondary metabolites;ko01130//Biosynthesis of antibiotics;ko01230//Biosynthesis of amino acids;ko01200//Carbon metabolism;ko00010//Glycolysis / Gluconeogenesis;ko00051//Fructose and mannose metabolism;ko00030//Pentose phosphate pathway;ko00680//Methane metabolism;ko00052//Galactose metaboli…	K00850	-	-	-
KPHS_00760	404	419.3333333	293.3366667	289.4966667	-0.01901068	0.891416754	0.958669845	no	rraA	Ribonuclease E inhibitor RraA [Klebsiella pneumoniae subsp. pneumoniae 1158] [Klebsiella pneumoniae]	-	-	-	-	-	-	-
KPHS_00770	176	188.3333333	47.91666667	47.98333333	0.002005833	1	1	no	menA	1,4-dihydroxy-2-naphthoate octaprenyltransferase [Klebsiella pneumoniae subsp. pneumoniae KpQ3] [Klebsiella pneumoniae]	Metabolism	Metabolism of cofactors and vitamins;Global and Overview	ko01100//Metabolic pathways;ko01110//Biosynthesis of secondary metabolites;ko00130//Ubiquinone and other terpenoid-quinone biosynthesis	K02548	GO:0016020//membrane;GO:0044425//membrane part;GO:0031224//intrinsic component of membrane	GO:0003824//catalytic activity	GO:0042180//cellular ketone metabolic process;GO:0009987//cellular process;GO:0044699//single-organism process;GO:0009233//menaquinone metabolic process;GO:0008152//metabolic process;GO:0044763//single-organism cellular process;GO:0044237//cellular metabolic process;GO:1901661//quinone metabolic process;GO:0071704//organic substance metabolic process;GO:0044281//small molecule metabolic process;G…
KPHS_00780	622	1195.666667	117.2166667	209.82	0.839974485	5.71E-13	6.81E-12	no	hslU	ATP-dependent protease ATP-binding subunit [Klebsiella pneumoniae subsp. pneumoniae HS11286] [Klebsiella pneumoniae]	-	-	-	-	GO:0005737//cytoplasm;GO:0005623//cell;GO:0031597//cytosolic proteasome complex;GO:0000502//proteasome complex;GO:0044445//cytosolic part;GO:0032991//macromolecular complex;GO:0005829//cytosol;GO:0043234//protein complex;GO:0005622//intracellular;GO:0044444//cytoplasmic part;GO:0044424//intracellular part;GO:0044464//cell part	GO:0032549//ribonucleoside binding;GO:0016787//hydrolase activity;GO:0016818//hydrolase activity, acting on acid anhydrides, in phosphorus-containing anhydrides;GO:0003824//catalytic activity;GO:1901363//heterocyclic compound binding;GO:0097367//carbohydrate derivative binding;GO:0016817//hydrolase activity, acting on acid anhydrides;GO:0036094//small molecule binding;GO:0008233//peptidase activi…	GO:0055086//nucleobase-containing small molecule metabolic process;GO:0044260//cellular macromolecule metabolic process;GO:0008152//metabolic process;GO:0009987//cellular process;GO:0044238//primary metabolic process;GO:0034641//cellular nitrogen compound metabolic process;GO:0009154//purine ribonucleotide catabolic process;GO:0009056//catabolic process;GO:0051604//protein maturation;GO:0044281//…
KPHS_00790	82	206.6666667	38.80666667	89.71333333	1.2090179	7.37E-12	7.85E-11	yes	hslV	ATP-dependent protease subunit HslV [Klebsiella pneumoniae]	-	-	-	-	-	-	-
KPHS_00800	349	512.3333333	104.4166667	138.04	0.40273437	0.002830355	0.007916716	no	ftsN	essential cell division protein [Klebsiella pneumoniae subsp. pneumoniae NTUH-K2044] [Klebsiella pneumoniae]	-	-	-	-	-	-	-
KPHS_00810	548.6666667	566.3333333	135.65	134.2266667	-0.015217729	0.905617725	0.970984667	no	cytR	transcriptional (co)regulator CytR [Klebsiella pneumoniae]	-	-	-	-	-	GO:0001071//nucleic acid binding transcription factor activity	GO:0009058//biosynthetic process;GO:0009987//cellular process;GO:0006139//nucleobase-containing compound metabolic process;GO:1901576//organic substance biosynthetic process;GO:0044249//cellular biosynthetic process;GO:0044238//primary metabolic process;GO:0008152//metabolic process;GO:0018130//heterocycle biosynthetic process;GO:0032774//RNA biosynthetic process;GO:0009059//macromolecule biosynt…
KPHS_00820	0	0	0.001	0.001	0	1	1	notest	--	Transcriptional repressor cytR [Klebsiella pneumoniae 30684/NJST258_2] [Klebsiella pneumoniae]	-	-	-	-	-	-	-
KPHS_00830	394	713	45.36666667	71.95333333	0.665428862	4.38E-05	0.000185437	no	priA	Primosomal protein N' [Klebsiella pneumoniae 30684/NJST258_2] [Klebsiella pneumoniae]	Genetic Information Processing	Replication and repair	ko03440//Homologous recombination	K04066	-	GO:0001883//purine nucleoside binding;GO:0016887//ATPase activity;GO:0016462//pyrophosphatase activity;GO:0043169//cation binding;GO:0043167//ion binding;GO:0036094//small molecule binding;GO:0032549//ribonucleoside binding;GO:0003676//nucleic acid binding;GO:0005488//binding;GO:0097159//organic cyclic compound binding;GO:0097367//carbohydrate derivative binding;GO:0017111//nucleoside-triphosphat…	GO:0034641//cellular nitrogen compound metabolic process;GO:0009056//catabolic process;GO:0090304//nucleic acid metabolic process;GO:0019693//ribose phosphate metabolic process;GO:0006793//phosphorus metabolic process;GO:0009261//ribonucleotide catabolic process;GO:0046434//organophosphate catabolic process;GO:0046483//heterocycle metabolic process;GO:0006753//nucleoside phosphate metabolic proce…
KPHS_00840	21	28	36.43	42.96333333	0.237978935	0.40944099	0.538491159	no	rpmE	50S ribosomal protein L31 [Klebsiella pneumoniae 342] [Klebsiella pneumoniae]	Genetic Information Processing	Translation	ko03010//Ribosome	K02909	GO:0044464//cell part;GO:0005622//intracellular;GO:0030529//intracellular ribonucleoprotein complex;GO:0032991//macromolecular complex;GO:1990904//ribonucleoprotein complex;GO:0044424//intracellular part;GO:0005623//cell	GO:0043167//ion binding;GO:0003723//RNA binding;GO:0005198//structural molecule activity;GO:1901363//heterocyclic compound binding;GO:0005488//binding;GO:0003676//nucleic acid binding;GO:0097159//organic cyclic compound binding;GO:0043169//cation binding	GO:0043170//macromolecule metabolic process;GO:0071704//organic substance metabolic process;GO:0008152//metabolic process;GO:0010467//gene expression
KPHS_00850	152.6666667	139.3333333	121.8966667	107.8	-0.177301497	0.318672256	0.443459371	no	metJ	transcriptional repressor for methionine biosynthesis [Klebsiella pneumoniae subsp. pneumoniae NTUH-K2044] [Klebsiella pneumoniae]	-	-	-	-	GO:0005622//intracellular;GO:0044424//intracellular part;GO:0005623//cell;GO:0044464//cell part	GO:0001071//nucleic acid binding transcription factor activity	GO:0044711//single-organism biosynthetic process;GO:0044763//single-organism cellular process;GO:0000097//sulfur amino acid biosynthetic process;GO:0008652//cellular amino acid biosynthetic process;GO:0032774//RNA biosynthetic process;GO:1901566//organonitrogen compound biosynthetic process;GO:0044249//cellular biosynthetic process;GO:0043436//oxoacid metabolic process;GO:0044283//small molecule …
KPHS_00860	307.6666667	233.6666667	66.88	48.17	-0.473439923	0.003985183	0.010690819	no	metB	cystathionine beta-lyase [Klebsiella pneumoniae subsp. pneumoniae HS11286] [Klebsiella pneumoniae]	Metabolism	Metabolism of other amino acids;Amino acid metabolism;Energy metabolism;Global and Overview	ko01100//Metabolic pathways;ko01110//Biosynthesis of secondary metabolites;ko01130//Biosynthesis of antibiotics;ko01230//Biosynthesis of amino acids;ko00270//Cysteine and methionine metabolism;ko00920//Sulfur metabolism;ko00450//Selenocompound metabolism	K01739	-	GO:0005488//binding;GO:0003824//catalytic activity;GO:0043167//ion binding;GO:0043168//anion binding	-
KPHS_00870	1006	825.6666667	104.29	78.66333333	-0.406837603	0.001074079	0.003367503	no	metL	bifunctional aspartate kinase/homoserine dehydrogenase II [Klebsiella pneumoniae]	Metabolism	Biosynthesis of other secondary metabolites;Amino acid metabolism;Global and Overview	ko01100//Metabolic pathways;ko01120//Microbial metabolism in diverse environments;ko01110//Biosynthesis of secondary metabolites;ko01130//Biosynthesis of antibiotics;ko01230//Biosynthesis of amino acids;ko00260//Glycine, serine and threonine metabolism;ko00270//Cysteine and methionine metabolism;ko00300//Lysine biosynthesis;ko00261//Monobactam biosynthesis	K12525	-	GO:0016614//oxidoreductase activity, acting on CH-OH group of donors;GO:0000166//nucleotide binding;GO:0016616//oxidoreductase activity, acting on the CH-OH group of donors, NAD or NADP as acceptor;GO:1901363//heterocyclic compound binding;GO:0005488//binding;GO:0097159//organic cyclic compound binding;GO:1901265//nucleoside phosphate binding;GO:0016740//transferase activity;GO:0016491//oxidoredu…	GO:0009987//cellular process;GO:1901605//alpha-amino acid metabolic process;GO:0043436//oxoacid metabolic process;GO:1901564//organonitrogen compound metabolic process;GO:0006082//organic acid metabolic process;GO:0044281//small molecule metabolic process;GO:0006520//cellular amino acid metabolic process;GO:0044237//cellular metabolic process;GO:0008152//metabolic process;GO:0044763//single-organ…
KPHS_00880	20.66666667	10	4.533333333	2.146666667	-1.078474058	0.003138924	0.008668869	yes	--	cytoplasmic protein [Klebsiella pneumoniae]	-	-	-	-	-	-	-
KPHS_00890	37	22.66666667	5.996666667	3.563333333	-0.750933334	0.010348338	0.024674738	no	yfkN	multifunctional 2',3'-cyclic-nucleotide 2'-phosphodiesterase/5'-nucleotidase/3'-nucleotidase [Klebsiella pneumoniae]	-	-	-	-	-	GO:0043167//ion binding;GO:0016787//hydrolase activity;GO:0005488//binding;GO:0043169//cation binding;GO:0003824//catalytic activity	GO:0009987//cellular process;GO:0046483//heterocycle metabolic process;GO:0009117//nucleotide metabolic process;GO:0044763//single-organism cellular process;GO:0034641//cellular nitrogen compound metabolic process;GO:0006796//phosphate-containing compound metabolic process;GO:0044238//primary metabolic process;GO:0044237//cellular metabolic process;GO:0044281//small molecule metabolic process;GO:…
KPHS_00900	8.666666667	11.33333333	6.146666667	7.8	0.343669874	0.598526301	0.718795323	no	pcaC	4-carboxymuconolactone decarboxylase [Klebsiella pneumoniae]	Metabolism	Xenobiotics biodegradation and metabolism;Global and Overview	ko01100//Metabolic pathways;ko01120//Microbial metabolism in diverse environments;ko00362//Benzoate degradation;ko01220//Degradation of aromatic compounds	K01607	-	-	GO:0008152//metabolic process;GO:0044710//single-organism metabolic process;GO:0044699//single-organism process
KPHS_00910	73.66666667	98.66666667	20.26	25.19	0.314216948	0.147078678	0.239648964	no	ynfL	LysR family transcriptional regulator [Klebsiella pneumoniae]	-	-	-	-	-	GO:0001071//nucleic acid binding transcription factor activity	GO:1901360//organic cyclic compound metabolic process;GO:0034654//nucleobase-containing compound biosynthetic process;GO:0034641//cellular nitrogen compound metabolic process;GO:1901362//organic cyclic compound biosynthetic process;GO:0090304//nucleic acid metabolic process;GO:0032774//RNA biosynthetic process;GO:0043170//macromolecule metabolic process;GO:0008152//metabolic process;GO:0044237//c…
KPHS_00920	277	123.3333333	77.04	31.93	-1.27069515	2.27E-05	0.000100964	yes	metF	5,10-methylenetetrahydrofolate reductase [Klebsiella pneumoniae subsp. pneumoniae HS11286] [Klebsiella pneumoniae]	Metabolism	Metabolism of cofactors and vitamins;Global and Overview	ko01100//Metabolic pathways;ko01120//Microbial metabolism in diverse environments;ko01200//Carbon metabolism;ko00670//One carbon pool by folate	K00297	GO:0005622//intracellular;GO:0005737//cytoplasm;GO:0044444//cytoplasmic part;GO:0044424//intracellular part;GO:0005623//cell;GO:0044464//cell part	GO:0003824//catalytic activity	GO:0006730//one-carbon metabolic process;GO:1901564//organonitrogen compound metabolic process;GO:0044710//single-organism metabolic process;GO:0044238//primary metabolic process;GO:0000097//sulfur amino acid biosynthetic process;GO:0046394//carboxylic acid biosynthetic process;GO:0006790//sulfur compound metabolic process;GO:0044281//small molecule metabolic process;GO:0016053//organic acid bios…
KPHS_00930	56.33333333	54.66666667	16.21666667	14.22666667	-0.188879629	0.45507865	0.585757432	no	yijE	Transporter, drug/metabolite exporter family protein [Klebsiella pneumoniae 30684/NJST258_2] [Klebsiella pneumoniae]	-	-	-	-	-	-	-
KPHS_00940	1913.333333	2944.333333	438.26	652.5766667	0.574360394	0.001250953	0.00384844	no	gldA	glycerol dehydrogenase [Klebsiella pneumoniae]	Metabolism	Lipid metabolism;Global and Overview;Carbohydrate metabolism	ko01100//Metabolic pathways;ko00640//Propanoate metabolism;ko00561//Glycerolipid metabolism	K00005	-	GO:0043169//cation binding;GO:0016491//oxidoreductase activity;GO:0003824//catalytic activity;GO:0005488//binding;GO:0043167//ion binding	GO:0044699//single-organism process;GO:0008152//metabolic process;GO:0044710//single-organism metabolic process
KPHS_00950	167	172.6666667	63.8	65.06	0.028214398	0.941090585	1	no	fsa	fructose-6-phosphate aldolase [Klebsiella pneumoniae subsp. pneumoniae HS11286] [Klebsiella pneumoniae]	-	-	-	-	GO:0044464//cell part;GO:0005622//intracellular;GO:0005623//cell;GO:0044424//intracellular part	GO:0016830//carbon-carbon lyase activity;GO:0003824//catalytic activity;GO:0016829//lyase activity	GO:0008152//metabolic process;GO:0044723//single-organism carbohydrate metabolic process;GO:0005975//carbohydrate metabolic process;GO:0044710//single-organism metabolic process;GO:0044281//small molecule metabolic process;GO:0071704//organic substance metabolic process;GO:0019318//hexose metabolic process;GO:0044238//primary metabolic process;GO:0005996//monosaccharide metabolic process;GO:00446…
KPHS_00960	169	280.3333333	42.62	67.81666667	0.670109281	5.71E-05	0.000235485	no	yijO	Transcriptional regulator, AraC family protein [Klebsiella pneumoniae 30684/NJST258_2] [Klebsiella pneumoniae]	-	-	-	-	-	-	-
KPHS_00970	30.66666667	149.3333333	11.76333333	54.76	2.218825517	7.11E-24	1.80E-22	yes	zinT	zinc/cadmium-binding protein [Klebsiella pneumoniae subsp. pneumoniae KPNIH2] [Klebsiella pneumoniae]	-	-	-	-	-	-	-
KPHS_00980	3484.666667	4233	332.0533333	384.39	0.211155823	0.110743185	0.190147839	no	ppc	phosphoenolpyruvate carboxylase [Klebsiella pneumoniae subsp. pneumoniae HS11286] [Klebsiella pneumoniae]	Metabolism	Carbohydrate metabolism;Global and Overview;Energy metabolism	ko01100//Metabolic pathways;ko01120//Microbial metabolism in diverse environments;ko01200//Carbon metabolism;ko00620//Pyruvate metabolism;ko00680//Methane metabolism	K01595	-	GO:0003824//catalytic activity;GO:0016830//carbon-carbon lyase activity;GO:0016829//lyase activity;GO:0016831//carboxy-lyase activity;GO:0004611//phosphoenolpyruvate carboxykinase activity	GO:0043436//oxoacid metabolic process;GO:0045333//cellular respiration;GO:0015980//energy derivation by oxidation of organic compounds;GO:0044710//single-organism metabolic process;GO:0006091//generation of precursor metabolites and energy;GO:0055114//oxidation-reduction process;GO:0071704//organic substance metabolic process;GO:0044281//small molecule metabolic process;GO:0009060//aerobic respir…
KPHS_00990	245	319.6666667	53.54	65.50333333	0.290951185	0.0483905	0.094235212	no	argE	Acetylornithine deacetylase [Klebsiella pneumoniae 30684/NJST258_2] [Klebsiella pneumoniae]	Metabolism	Amino acid metabolism;Global and Overview	ko01100//Metabolic pathways;ko01110//Biosynthesis of secondary metabolites;ko01130//Biosynthesis of antibiotics;ko01230//Biosynthesis of amino acids;ko01210//2-Oxocarboxylic acid metabolism;ko00220//Arginine biosynthesis	K01438	-	GO:0043167//ion binding;GO:0046872//metal ion binding;GO:0005488//binding;GO:0070011//peptidase activity, acting on L-amino acid peptides;GO:0008233//peptidase activity;GO:0016787//hydrolase activity;GO:0046914//transition metal ion binding;GO:0043169//cation binding;GO:0016811//hydrolase activity, acting on carbon-nitrogen (but not peptide) bonds, in linear amides;GO:0003824//catalytic activity;…	GO:0006525//arginine metabolic process;GO:0044710//single-organism metabolic process;GO:0016485//protein processing;GO:1901564//organonitrogen compound metabolic process;GO:0043436//oxoacid metabolic process;GO:0043170//macromolecule metabolic process;GO:0010467//gene expression;GO:0044699//single-organism process;GO:0006082//organic acid metabolic process;GO:0009064//glutamine family amino acid …
KPHS_01000	25.66666667	29.66666667	6.133333333	7.28	0.24726709	0.591955436	0.712021868	no	argC	N-acetyl-gamma-glutamyl-phosphate reductase [Klebsiella pneumoniae subsp. pneumoniae HS11286] [Klebsiella pneumoniae]	Metabolism	Amino acid metabolism;Global and Overview	ko01100//Metabolic pathways;ko01110//Biosynthesis of secondary metabolites;ko01130//Biosynthesis of antibiotics;ko01230//Biosynthesis of amino acids;ko01210//2-Oxocarboxylic acid metabolism;ko00220//Arginine biosynthesis	K00145	GO:0005622//intracellular;GO:0005623//cell;GO:0044464//cell part;GO:0044424//intracellular part	GO:0000166//nucleotide binding;GO:0003824//catalytic activity;GO:0016491//oxidoreductase activity;GO:1901363//heterocyclic compound binding;GO:0036094//small molecule binding;GO:0005515//protein binding;GO:1901265//nucleoside phosphate binding;GO:0005488//binding;GO:0097159//organic cyclic compound binding;GO:0016903//oxidoreductase activity, acting on the aldehyde or oxo group of donors	GO:0044237//cellular metabolic process;GO:0044281//small molecule metabolic process;GO:0043436//oxoacid metabolic process;GO:0044710//single-organism metabolic process;GO:0006520//cellular amino acid metabolic process;GO:0008152//metabolic process;GO:0009987//cellular process;GO:0044699//single-organism process;GO:0006807//nitrogen compound metabolic process;GO:0044238//primary metabolic process;…
KPHS_01010	33.33333333	38	10.85333333	11.62	0.09847187	0.794897934	0.882792528	no	argB	acetylglutamate kinase [Klebsiella quasipneumoniae subsp. quasipneumoniae] [Klebsiella quasipneumoniae]	Metabolism	Amino acid metabolism;Global and Overview	ko01100//Metabolic pathways;ko01110//Biosynthesis of secondary metabolites;ko01130//Biosynthesis of antibiotics;ko01230//Biosynthesis of amino acids;ko01210//2-Oxocarboxylic acid metabolism;ko00220//Arginine biosynthesis	K00930	GO:0005622//intracellular;GO:0005623//cell;GO:0044464//cell part;GO:0044424//intracellular part	GO:1901363//heterocyclic compound binding;GO:0097367//carbohydrate derivative binding;GO:0016772//transferase activity, transferring phosphorus-containing groups;GO:0097159//organic cyclic compound binding;GO:0003824//catalytic activity;GO:0016301//kinase activity;GO:0016740//transferase activity;GO:0005488//binding;GO:0032549//ribonucleoside binding;GO:0001882//nucleoside binding;GO:0036094//sma…	GO:0006807//nitrogen compound metabolic process;GO:0071704//organic substance metabolic process;GO:0006793//phosphorus metabolic process;GO:0044238//primary metabolic process;GO:0043436//oxoacid metabolic process;GO:1901564//organonitrogen compound metabolic process;GO:0008152//metabolic process;GO:0009064//glutamine family amino acid metabolic process;GO:0044281//small molecule metabolic process…
KPHS_01020	290.6666667	336	53.25	57.14	0.101719511	0.447075047	0.578361544	no	argH	argininosuccinate lyase [Klebsiella pneumoniae subsp. pneumoniae HS11286] [Klebsiella pneumoniae]	Metabolism	Amino acid metabolism;Global and Overview	ko01100//Metabolic pathways;ko01110//Biosynthesis of secondary metabolites;ko01130//Biosynthesis of antibiotics;ko01230//Biosynthesis of amino acids;ko00250//Alanine, aspartate and glutamate metabolism;ko00220//Arginine biosynthesis	K01755	-	-	-
KPHS_01030	1127	1620.333333	310.9466667	409.8733333	0.398510979	0.001522243	0.004566729	no	oxyR	DNA-binding transcriptional regulator OxyR [Klebsiella pneumoniae subsp. pneumoniae HS11286] [Klebsiella pneumoniae]	-	-	-	-	-	GO:0001071//nucleic acid binding transcription factor activity	GO:0009987//cellular process;GO:1901360//organic cyclic compound metabolic process;GO:0018130//heterocycle biosynthetic process;GO:0034654//nucleobase-containing compound biosynthetic process;GO:0016070//RNA metabolic process;GO:0009058//biosynthetic process;GO:0009059//macromolecule biosynthetic process;GO:0044238//primary metabolic process;GO:0019438//aromatic compound biosynthetic process;GO:0…
KPHS_01040	284	1251.666667	52.71	213.0333333	2.014930589	1.15E-40	5.88E-39	yes	sthA	NAD(P)(+) transhydrogenase [Klebsiella pneumoniae]	Metabolism	Metabolism of cofactors and vitamins;Global and Overview	ko01100//Metabolic pathways;ko00760//Nicotinate and nicotinamide metabolism	K00322	GO:0044424//intracellular part;GO:0005623//cell;GO:0044464//cell part;GO:0005622//intracellular	GO:0016652//oxidoreductase activity, acting on NAD(P)H, NAD(P) as acceptor;GO:1901363//heterocyclic compound binding;GO:0000166//nucleotide binding;GO:0008746//NAD(P)+ transhydrogenase activity;GO:0005488//binding;GO:0097159//organic cyclic compound binding;GO:0016651//oxidoreductase activity, acting on NAD(P)H;GO:0003824//catalytic activity;GO:0016491//oxidoreductase activity;GO:1901265//nucleos…	GO:0072524//pyridine-containing compound metabolic process;GO:0006818//hydrogen transport;GO:0044281//small molecule metabolic process;GO:0006753//nucleoside phosphate metabolic process;GO:0055086//nucleobase-containing small molecule metabolic process;GO:0006807//nitrogen compound metabolic process;GO:0006732//coenzyme metabolic process;GO:0044237//cellular metabolic process;GO:0019362//pyridine…
KPHS_01050	378.6666667	541.3333333	150.5066667	206.7133333	0.457804056	0.003380196	0.009262747	no	fabR	transcriptional regulator [Klebsiella pneumoniae]	-	-	-	-	-	-	-
KPHS_01060	131.6666667	281.6666667	91.46666667	185.6066667	1.02093055	2.99E-09	2.36E-08	yes	yijD	inner membrane protein yijD [Klebsiella sp. 4_1_44FAA]	-	-	-	-	-	-	-
KPHS_01070	330	214	74.67	44	-0.763025207	5.28E-06	2.63E-05	no	trmA	tRNA (uracil-5-)-methyltransferase [Klebsiella pneumoniae subsp. pneumoniae HS11286] [Klebsiella pneumoniae]	-	-	-	-	-	-	-
KPHS_01080	227.6666667	80.33333333	30.63666667	10.74666667	-1.511370094	6.58E-09	4.95E-08	yes	btuB	vitamin B12/cobalamin outer membrane transporter [Klebsiella pneumoniae subsp. pneumoniae HS11286] [Klebsiella pneumoniae]	-	-	-	-	GO:0016020//membrane;GO:0031224//intrinsic component of membrane;GO:0016021//integral component of membrane;GO:0019867//outer membrane;GO:0044425//membrane part	GO:0015267//channel activity;GO:0051183//vitamin transporter activity;GO:0043169//cation binding;GO:0005488//binding;GO:0022803//passive transmembrane transporter activity;GO:0043167//ion binding;GO:0022857//transmembrane transporter activity;GO:0022829//wide pore channel activity;GO:0005215//transporter activity	GO:0044765//single-organism transport;GO:0006810//transport;GO:0044699//single-organism process;GO:0051234//establishment of localization;GO:0009987//cellular process;GO:0051179//localization;GO:0044763//single-organism cellular process;GO:1902578//single-organism localization;GO:0051180//vitamin transport
KPHS_01090	593.6666667	908.3333333	189.8866667	264.86	0.480091373	0.00014046	0.00053503	no	murI	glutamate racemase [Klebsiella pneumoniae]	Metabolism	Metabolism of other amino acids;Global and Overview	ko01100//Metabolic pathways;ko00471//D-Glutamine and D-glutamate metabolism	K01776	-	-	-
KPHS_01100	169	309.3333333	51.67666667	94.78	0.875069647	7.69E-06	3.69E-05	no	hdfR	transcriptional regulator, LysR family [Klebsiella pneumoniae 909957] [Klebsiella pneumoniae]	-	-	-	-	-	GO:0001071//nucleic acid binding transcription factor activity	GO:0043170//macromolecule metabolic process;GO:0044237//cellular metabolic process;GO:0006725//cellular aromatic compound metabolic process;GO:0032774//RNA biosynthetic process;GO:0018130//heterocycle biosynthetic process;GO:0006139//nucleobase-containing compound metabolic process;GO:1901362//organic cyclic compound biosynthetic process;GO:0046483//heterocycle metabolic process;GO:0034654//nucle…
KPHS_01110	923	1070.666667	696.3433333	745.3	0.098022455	0.512992342	0.638285403	no	yifE	UPF0438 protein yifE [Klebsiella pneumoniae CHS 11] [Klebsiella pneumoniae]	-	-	-	-	-	-	-
KPHS_01120	7.666666667	23.66666667	1.263333333	3.55	1.490583677	0.00371265	0.010083469	yes	comM	ATP-dependent protease [Klebsiella pneumoniae]	-	-	-	-	-	GO:0003824//catalytic activity;GO:0016817//hydrolase activity, acting on acid anhydrides;GO:0016462//pyrophosphatase activity;GO:0097159//organic cyclic compound binding;GO:0003676//nucleic acid binding;GO:0001883//purine nucleoside binding;GO:0036094//small molecule binding;GO:0016874//ligase activity;GO:0016818//hydrolase activity, acting on acid anhydrides, in phosphorus-containing anhydrides;…	GO:0033013//tetrapyrrole metabolic process;GO:1901360//organic cyclic compound metabolic process;GO:0009058//biosynthetic process;GO:0046483//heterocycle metabolic process;GO:1901566//organonitrogen compound biosynthetic process;GO:0044271//cellular nitrogen compound biosynthetic process;GO:0006259//DNA metabolic process;GO:0006778//porphyrin-containing compound metabolic process;GO:0018130//hete…
KPHS_01130	0	0	0.001	0.001	0	1	1	notest	--	MULTISPECIES: hypothetical protein [Enterobacterales]	-	-	-	-	-	-	-
KPHS_01140	153.6666667	196.6666667	23.17666667	27.85333333	0.265176903	0.170568347	0.271184174	no	ilvG	acetolactate synthase 2 catalytic subunit [Klebsiella pneumoniae subsp. pneumoniae HS11286] [Klebsiella pneumoniae]	Metabolism	Amino acid metabolism;Carbohydrate metabolism;Metabolism of cofactors and vitamins;Global and Overview	ko01100//Metabolic pathways;ko01110//Biosynthesis of secondary metabolites;ko01130//Biosynthesis of antibiotics;ko01230//Biosynthesis of amino acids;ko00650//Butanoate metabolism;ko01210//2-Oxocarboxylic acid metabolism;ko00770//Pantothenate and CoA biosynthesis;ko00290//Valine, leucine and isoleucine biosynthesis;ko00660//C5-Branched dibasic acid metabolism	K01652	-	GO:0016740//transferase activity;GO:1901363//heterocyclic compound binding;GO:0003824//catalytic activity;GO:1901265//nucleoside phosphate binding;GO:0005488//binding;GO:0043169//cation binding;GO:0036094//small molecule binding;GO:0019842//vitamin binding;GO:0097159//organic cyclic compound binding;GO:0000166//nucleotide binding;GO:0043167//ion binding;GO:0016744//transferase activity, transferr…	GO:0071704//organic substance metabolic process;GO:0044711//single-organism biosynthetic process;GO:0006549//isoleucine metabolic process;GO:0016053//organic acid biosynthetic process;GO:0043436//oxoacid metabolic process;GO:0006520//cellular amino acid metabolic process;GO:0009987//cellular process;GO:0044238//primary metabolic process;GO:1901576//organic substance biosynthetic process;GO:000608…
KPHS_01150	2.666666667	7.333333333	2.896666667	6.656666667	1.200406251	0.100047717	0.174210554	no	ilvM	acetolactate synthase 2 regulatory subunit [Klebsiella pneumoniae subsp. pneumoniae HS11286] [Klebsiella pneumoniae]	Metabolism	Amino acid metabolism;Global and Overview;Metabolism of cofactors and vitamins;Carbohydrate metabolism	ko01100//Metabolic pathways;ko01110//Biosynthesis of secondary metabolites;ko01130//Biosynthesis of antibiotics;ko01230//Biosynthesis of amino acids;ko00650//Butanoate metabolism;ko01210//2-Oxocarboxylic acid metabolism;ko00770//Pantothenate and CoA biosynthesis;ko00290//Valine, leucine and isoleucine biosynthesis;ko00660//C5-Branched dibasic acid metabolism	K11258	-	GO:0003824//catalytic activity	-
KPHS_01160	103	178.6666667	27.93666667	47.05	0.752034831	0.000171171	0.00063876	no	ilvE	ilvE [Klebsiella pneumoniae]	Metabolism	Amino acid metabolism;Metabolism of cofactors and vitamins;Global and Overview	ko01100//Metabolic pathways;ko01110//Biosynthesis of secondary metabolites;ko01130//Biosynthesis of antibiotics;ko01230//Biosynthesis of amino acids;ko00270//Cysteine and methionine metabolism;ko01210//2-Oxocarboxylic acid metabolism;ko00770//Pantothenate and CoA biosynthesis;ko00290//Valine, leucine and isoleucine biosynthesis;ko00280//Valine, leucine and isoleucine degradation	K00826	-	GO:0003824//catalytic activity;GO:0016769//transferase activity, transferring nitrogenous groups;GO:0008483//transaminase activity;GO:0016740//transferase activity	GO:0044710//single-organism metabolic process;GO:1901564//organonitrogen compound metabolic process;GO:0043436//oxoacid metabolic process;GO:0019752//carboxylic acid metabolic process;GO:0044699//single-organism process;GO:0009987//cellular process;GO:0006520//cellular amino acid metabolic process;GO:0044237//cellular metabolic process;GO:0008152//metabolic process;GO:0044281//small molecule meta…
KPHS_01170	325.6666667	540	44.43666667	69.46	0.644431811	9.18E-05	0.000363805	no	ilvD	dihydroxy-acid dehydratase [Klebsiella pneumoniae subsp. pneumoniae DSM 30104] [Klebsiella pneumoniae]	Metabolism	Amino acid metabolism;Global and Overview;Metabolism of cofactors and vitamins	ko01100//Metabolic pathways;ko01110//Biosynthesis of secondary metabolites;ko01130//Biosynthesis of antibiotics;ko01230//Biosynthesis of amino acids;ko01210//2-Oxocarboxylic acid metabolism;ko00770//Pantothenate and CoA biosynthesis;ko00290//Valine, leucine and isoleucine biosynthesis	K01687	-	GO:0043167//ion binding;GO:0051540//metal cluster binding;GO:0043169//cation binding;GO:0003824//catalytic activity;GO:0016836//hydro-lyase activity;GO:0016829//lyase activity;GO:0051536//iron-sulfur cluster binding;GO:0005488//binding;GO:0016835//carbon-oxygen lyase activity	GO:0008152//metabolic process;GO:0009058//biosynthetic process;GO:0044281//small molecule metabolic process;GO:0006549//isoleucine metabolic process;GO:0044763//single-organism cellular process;GO:1901576//organic substance biosynthetic process;GO:0009987//cellular process;GO:0044237//cellular metabolic process;GO:0008652//cellular amino acid biosynthetic process;GO:0006807//nitrogen compound met…
KPHS_01180	102.6666667	170	17.34666667	26.65333333	0.61965751	0.00498817	0.013031134	no	ilvA	threonine dehydratase [Klebsiella pneumoniae subsp. pneumoniae MGH 78578] [Klebsiella pneumoniae]	Metabolism	Amino acid metabolism;Global and Overview	ko01100//Metabolic pathways;ko01110//Biosynthesis of secondary metabolites;ko01130//Biosynthesis of antibiotics;ko01230//Biosynthesis of amino acids;ko01200//Carbon metabolism;ko00260//Glycine, serine and threonine metabolism;ko00290//Valine, leucine and isoleucine biosynthesis	K01754	-	GO:0005488//binding;GO:0043167//ion binding;GO:0043168//anion binding	GO:0008152//metabolic process;GO:1901564//organonitrogen compound metabolic process;GO:0043436//oxoacid metabolic process;GO:1901605//alpha-amino acid metabolic process;GO:0044281//small molecule metabolic process;GO:0009987//cellular process;GO:0006082//organic acid metabolic process;GO:0044699//single-organism process;GO:0009081//branched-chain amino acid metabolic process;GO:0006807//nitrogen …
KPHS_01190	94.33333333	126.6666667	26.70333333	32.41666667	0.279715907	0.142334316	0.232993762	no	ilvY	DNA-binding transcriptional dual regulator [Klebsiella quasipneumoniae subsp. similipneumoniae] [Klebsiella quasipneumoniae]	-	-	-	-	-	GO:0001071//nucleic acid binding transcription factor activity	GO:0009059//macromolecule biosynthetic process;GO:0009058//biosynthetic process;GO:0044249//cellular biosynthetic process;GO:0006351//transcription, DNA-templated;GO:0010467//gene expression;GO:0043170//macromolecule metabolic process;GO:0016070//RNA metabolic process;GO:0034654//nucleobase-containing compound biosynthetic process;GO:0044260//cellular macromolecule metabolic process;GO:0009987//c…
KPHS_01200	859.6666667	729.6666667	145.6266667	119.2733333	-0.288003034	0.077460514	0.140697966	no	ilvC	ketol-acid reductoisomerase [Klebsiella pneumoniae subsp. pneumoniae DSM 30104] [Klebsiella pneumoniae]	Metabolism	Metabolism of cofactors and vitamins;Global and Overview;Amino acid metabolism	ko01100//Metabolic pathways;ko01110//Biosynthesis of secondary metabolites;ko01130//Biosynthesis of antibiotics;ko01230//Biosynthesis of amino acids;ko01210//2-Oxocarboxylic acid metabolism;ko00770//Pantothenate and CoA biosynthesis;ko00290//Valine, leucine and isoleucine biosynthesis	K00053	-	GO:0016491//oxidoreductase activity;GO:0003824//catalytic activity;GO:1901363//heterocyclic compound binding;GO:1901265//nucleoside phosphate binding;GO:0097159//organic cyclic compound binding;GO:0000166//nucleotide binding;GO:0048037//cofactor binding;GO:0016614//oxidoreductase activity, acting on CH-OH group of donors;GO:0005488//binding;GO:0036094//small molecule binding	GO:1901566//organonitrogen compound biosynthetic process;GO:0044281//small molecule metabolic process;GO:1901564//organonitrogen compound metabolic process;GO:0008152//metabolic process;GO:0071704//organic substance metabolic process;GO:0006573//valine metabolic process;GO:1901576//organic substance biosynthetic process;GO:0043436//oxoacid metabolic process;GO:0044283//small molecule biosynthetic…
KPHS_01210	127.3333333	138.3333333	114.0533333	117.2733333	0.040166386	0.87909882	0.947642927	no	ppiC	peptidyl-prolyl cis-trans isomerase C [Enterobacter aerogenes KCTC 2190] [Enterobacter aerogenes]	-	-	-	-	-	GO:0003824//catalytic activity;GO:0016859//cis-trans isomerase activity;GO:0016853//isomerase activity	GO:0044237//cellular metabolic process;GO:0008152//metabolic process;GO:0044267//cellular protein metabolic process;GO:0071704//organic substance metabolic process;GO:0044260//cellular macromolecule metabolic process;GO:0009987//cellular process;GO:0043170//macromolecule metabolic process;GO:0019538//protein metabolic process;GO:0044238//primary metabolic process
KPHS_01220	17.66666667	32.66666667	16.47666667	26.54333333	0.687925151	0.044736096	0.087977155	no	ppiC	peptidyl-prolyl cis-trans isomerase C [Klebsiella pneumoniae subsp. pneumoniae HS11286] [Klebsiella pneumoniae]	-	-	-	-	-	GO:0016853//isomerase activity;GO:0016859//cis-trans isomerase activity;GO:0003824//catalytic activity	GO:0044237//cellular metabolic process;GO:0009987//cellular process;GO:0008152//metabolic process;GO:0044267//cellular protein metabolic process;GO:0071704//organic substance metabolic process;GO:0044238//primary metabolic process;GO:0044260//cellular macromolecule metabolic process;GO:0019538//protein metabolic process;GO:0043170//macromolecule metabolic process
KPHS_01230	635.6666667	957.3333333	79.69666667	106.94	0.424210292	0.003886289	0.010486813	no	rep	ATP-dependent DNA helicase Rep [Klebsiella pneumoniae subsp. pneumoniae HS11286] [Klebsiella pneumoniae]	-	-	-	-	GO:0005622//intracellular;GO:0044464//cell part;GO:0005623//cell;GO:0044424//intracellular part	GO:0016817//hydrolase activity, acting on acid anhydrides;GO:0005488//binding;GO:0001882//nucleoside binding;GO:0016462//pyrophosphatase activity;GO:0004386//helicase activity;GO:1901363//heterocyclic compound binding;GO:0097159//organic cyclic compound binding;GO:0016787//hydrolase activity;GO:0036094//small molecule binding;GO:0016818//hydrolase activity, acting on acid anhydrides, in phosphoru…	GO:0008152//metabolic process;GO:0034645//cellular macromolecule biosynthetic process;GO:1901360//organic cyclic compound metabolic process;GO:0044237//cellular metabolic process;GO:0006260//DNA replication;GO:0006259//DNA metabolic process;GO:0009058//biosynthetic process;GO:0043170//macromolecule metabolic process;GO:0009987//cellular process;GO:0009059//macromolecule biosynthetic process;GO:00…
KPHS_01240	0	3	0.001	0.85	9.731319031	0.01489271	0.03397492	yes	ydfK	membrane protein [Klebsiella pneumoniae]	-	-	-	-	-	-	-
KPHS_01250	7.666666667	13	2.066666667	2.92	0.498662654	0.268608508	0.388931562	no	AO090005000447	amidohydrolase [Klebsiella pneumoniae]	Metabolism	Global and Overview;Xenobiotics biodegradation and metabolism	ko01120//Microbial metabolism in diverse environments;ko00362//Benzoate degradation;ko00627//Aminobenzoate degradation	K14333	-	GO:0003824//catalytic activity	-
KPHS_01260	135.6666667	257.6666667	36.24333333	65.77333333	0.859787139	1.31E-07	8.37E-07	no	nahR	LysR family transcriptional regulator [Klebsiella pneumoniae]	-	-	-	-	-	GO:0001071//nucleic acid binding transcription factor activity	GO:0044249//cellular biosynthetic process;GO:0006351//transcription, DNA-templated;GO:0034654//nucleobase-containing compound biosynthetic process;GO:0034641//cellular nitrogen compound metabolic process;GO:0016070//RNA metabolic process;GO:0044238//primary metabolic process;GO:0044260//cellular macromolecule metabolic process;GO:0044237//cellular metabolic process;GO:0019438//aromatic compound b…
KPHS_01270	1374.666667	2170.666667	228.7633333	325.1233333	0.507131266	0.000119739	0.00046419	no	gppA	guanosine pentaphosphatase [Klebsiella pneumoniae subsp. pneumoniae HS11286] [Klebsiella pneumoniae]	Metabolism	Nucleotide metabolism	ko00230//Purine metabolism	K01524	-	GO:0003824//catalytic activity	GO:0008152//metabolic process;GO:1901361//organic cyclic compound catabolic process;GO:0044699//single-organism process;GO:0006195//purine nucleotide catabolic process;GO:0044248//cellular catabolic process;GO:0006796//phosphate-containing compound metabolic process;GO:0034655//nucleobase-containing compound catabolic process;GO:1901362//organic cyclic compound biosynthetic process;GO:0009260//ri…
KPHS_01280	3351.333333	4690.333333	667.0666667	854.2133333	0.356765465	0.00266457	0.007503298	no	rhlB	rhlB [Klebsiella pneumoniae subsp. rhinoscleromatis SB3432] [Klebsiella pneumoniae]	Genetic Information Processing	Folding, sorting and degradation	ko03018//RNA degradation	K03732	GO:0005622//intracellular;GO:0044424//intracellular part;GO:0044464//cell part;GO:0005623//cell	GO:0016887//ATPase activity;GO:0097367//carbohydrate derivative binding;GO:0016462//pyrophosphatase activity;GO:0032550//purine ribonucleoside binding;GO:0097159//organic cyclic compound binding;GO:0016817//hydrolase activity, acting on acid anhydrides;GO:0004386//helicase activity;GO:0003676//nucleic acid binding;GO:0017111//nucleoside-triphosphatase activity;GO:0001883//purine nucleoside bindin…	GO:0006163//purine nucleotide metabolic process;GO:0009117//nucleotide metabolic process;GO:0044712//single-organism catabolic process;GO:0008152//metabolic process;GO:0009259//ribonucleotide metabolic process;GO:0009056//catabolic process;GO:0046700//heterocycle catabolic process;GO:1901360//organic cyclic compound metabolic process;GO:0044699//single-organism process;GO:1901136//carbohydrate de…
KPHS_01290	1363.666667	1649.666667	1032.186667	1146.173333	0.151121337	0.21007704	0.320243645	no	trxA	thioredoxin [Klebsiella pneumoniae subsp. pneumoniae NTUH-K2044] [Klebsiella pneumoniae]	-	-	-	-	-	GO:0015036//disulfide oxidoreductase activity;GO:0016491//oxidoreductase activity;GO:0016667//oxidoreductase activity, acting on a sulfur group of donors;GO:0003824//catalytic activity	GO:0065008//regulation of biological quality;GO:0042592//homeostatic process;GO:0019725//cellular homeostasis;GO:0044699//single-organism process;GO:0008152//metabolic process;GO:0065007//biological regulation;GO:0044710//single-organism metabolic process;GO:0009987//cellular process;GO:0044763//single-organism cellular process
KPHS_01300	8631.333333	9994.333333	1726.243333	1820.926667	0.07703698	0.540510843	0.664064446	no	rho	transcription termination factor Rho [Raoultella ornithinolytica 10-5246] [Raoultella ornithinolytica]	Genetic Information Processing	Folding, sorting and degradation	ko03018//RNA degradation	K03628	-	GO:0016787//hydrolase activity;GO:0097159//organic cyclic compound binding;GO:0003824//catalytic activity;GO:0032549//ribonucleoside binding;GO:0016817//hydrolase activity, acting on acid anhydrides;GO:0032550//purine ribonucleoside binding;GO:0097367//carbohydrate derivative binding;GO:0017111//nucleoside-triphosphatase activity;GO:0016818//hydrolase activity, acting on acid anhydrides, in phosp…	GO:0009154//purine ribonucleotide catabolic process;GO:0055086//nucleobase-containing small molecule metabolic process;GO:0019637//organophosphate metabolic process;GO:0006796//phosphate-containing compound metabolic process;GO:1901362//organic cyclic compound biosynthetic process;GO:0097659//nucleic acid-templated transcription;GO:0046434//organophosphate catabolic process;GO:0016070//RNA metabo…
KPHS_01310	327.3333333	381	75.03333333	80.89333333	0.10848916	0.41166723	0.540799252	no	wecA	undecaprenyl-phosphate alpha-N-acetylglucosaminyl 1-phosphatetransferase [Klebsiella pneumoniae subsp. pneumoniae DSM 30104] [Klebsiella pneumoniae]	-	-	-	-	GO:0044425//membrane part;GO:0005618//cell wall;GO:0009274//peptidoglycan-based cell wall;GO:0071944//cell periphery;GO:0016020//membrane;GO:0031224//intrinsic component of membrane;GO:0044464//cell part;GO:0005623//cell;GO:0030312//external encapsulating structure	GO:0046872//metal ion binding;GO:0046914//transition metal ion binding;GO:0016780//phosphotransferase activity, for other substituted phosphate groups;GO:0003824//catalytic activity;GO:0016772//transferase activity, transferring phosphorus-containing groups;GO:0016740//transferase activity;GO:0043169//cation binding;GO:0043167//ion binding;GO:0005488//binding	GO:0009058//biosynthetic process;GO:0008152//metabolic process;GO:0006629//lipid metabolic process;GO:0044699//single-organism process;GO:0071704//organic substance metabolic process;GO:0008610//lipid biosynthetic process;GO:0044711//single-organism biosynthetic process;GO:0044710//single-organism metabolic process;GO:0044238//primary metabolic process;GO:1901576//organic substance biosynthetic p…
KPHS_01320	653	676.3333333	161.27	155.36	-0.053862982	0.657589726	0.770376937	no	wzzE	polysaccharide chain-length regulator [Klebsiella pneumoniae subsp. pneumoniae MGH 78578] [Klebsiella pneumoniae]	-	-	-	-	-	-	-
KPHS_01330	1026.666667	979.3333333	238.7533333	208.3366667	-0.196604103	0.100034254	0.174210554	no	wecB	UDP-N-acetylglucosamine 2-epimerase [Klebsiella pneumoniae subsp. pneumoniae HS11286] [Klebsiella pneumoniae]	Metabolism	Carbohydrate metabolism;Global and Overview	ko01100//Metabolic pathways;ko00520//Amino sugar and nucleotide sugar metabolism	K01791	-	GO:0003824//catalytic activity;GO:0016857//racemase and epimerase activity, acting on carbohydrates and derivatives;GO:0016853//isomerase activity;GO:0016854//racemase and epimerase activity	GO:0044711//single-organism biosynthetic process;GO:0008610//lipid biosynthetic process;GO:0044710//single-organism metabolic process;GO:0071704//organic substance metabolic process;GO:0006629//lipid metabolic process;GO:0008152//metabolic process;GO:0044699//single-organism process;GO:0044238//primary metabolic process;GO:1901576//organic substance biosynthetic process;GO:0009058//biosynthetic p…
KPHS_01340	1307.666667	1263	261.6133333	229.6966667	-0.18770615	0.112968043	0.193406683	no	wecC	UDP-N-acetyl-D-mannosaminuronic acid dehydrogenase [Klebsiella pneumoniae subsp. pneumoniae HS11286] [Klebsiella pneumoniae]	Metabolism	Carbohydrate metabolism	ko00520//Amino sugar and nucleotide sugar metabolism	K02472	-	GO:0005488//binding;GO:0016627//oxidoreductase activity, acting on the CH-CH group of donors;GO:1901265//nucleoside phosphate binding;GO:0016491//oxidoreductase activity;GO:0097159//organic cyclic compound binding;GO:0003824//catalytic activity;GO:1901363//heterocyclic compound binding;GO:0036094//small molecule binding;GO:0000166//nucleotide binding;GO:0016614//oxidoreductase activity, acting on…	GO:0044710//single-organism metabolic process;GO:0044699//single-organism process;GO:0008152//metabolic process
KPHS_01350	1165.333333	1211.333333	275.49	265.8533333	-0.051369396	0.659802111	0.771983607	no	rffG	dTDP-glucose 4,6-dehydratase [Klebsiella pneumoniae subsp. pneumoniae DSM 30104] [Klebsiella pneumoniae]	Metabolism	Biosynthesis of other secondary metabolites;Global and Overview;Metabolism of terpenoids and polyketides	ko01130//Biosynthesis of antibiotics;ko00521//Streptomycin biosynthesis;ko00523//Polyketide sugar unit biosynthesis	K01710	-	GO:0016835//carbon-oxygen lyase activity;GO:0048037//cofactor binding;GO:0005488//binding;GO:0016836//hydro-lyase activity;GO:0003824//catalytic activity;GO:0016829//lyase activity	GO:0006753//nucleoside phosphate metabolic process;GO:0044763//single-organism cellular process;GO:1901360//organic cyclic compound metabolic process;GO:0055086//nucleobase-containing small molecule metabolic process;GO:0009117//nucleotide metabolic process;GO:0006807//nitrogen compound metabolic process;GO:0006793//phosphorus metabolic process;GO:0008152//metabolic process;GO:0071704//organic su…
KPHS_01360	686.6666667	773.6666667	197.3966667	200.4033333	0.021808877	0.846810375	0.920817892	no	rffH	glucose-1-phosphate thymidylyltransferase [Klebsiella pneumoniae subsp. pneumoniae MGH 78578] [Klebsiella pneumoniae]	Metabolism	Biosynthesis of other secondary metabolites;Metabolism of terpenoids and polyketides;Global and Overview	ko01130//Biosynthesis of antibiotics;ko00521//Streptomycin biosynthesis;ko00523//Polyketide sugar unit biosynthesis	K00973	-	GO:0003824//catalytic activity;GO:0016740//transferase activity;GO:0043167//ion binding;GO:0005488//binding;GO:0043169//cation binding;GO:0016772//transferase activity, transferring phosphorus-containing groups	GO:0044264//cellular polysaccharide metabolic process;GO:0043170//macromolecule metabolic process;GO:0044238//primary metabolic process;GO:0009059//macromolecule biosynthetic process;GO:0034645//cellular macromolecule biosynthetic process;GO:0044249//cellular biosynthetic process;GO:0044710//single-organism metabolic process;GO:0008152//metabolic process;GO:0009987//cellular process;GO:0044262//c…
KPHS_01370	223.6666667	246.6666667	82.59	84.37	0.030762991	0.851043945	0.924566085	no	wecD	DTDP-4-amino-4,6-dideoxy-D-glucose N-acetyltransferase [Klebsiella pneumoniae 30684/NJST258_2] [Klebsiella pneumoniae]	-	-	-	-	-	GO:0003824//catalytic activity	GO:0044237//cellular metabolic process;GO:0044264//cellular polysaccharide metabolic process;GO:0000271//polysaccharide biosynthetic process;GO:0005975//carbohydrate metabolic process;GO:0044710//single-organism metabolic process;GO:0009059//macromolecule biosynthetic process;GO:0044699//single-organism process;GO:0033692//cellular polysaccharide biosynthetic process;GO:0005976//polysaccharide me…
KPHS_01380	955.3333333	901	213.1166667	186.6433333	-0.191359444	0.101849226	0.177011719	no	wecE	TDP-4-oxo-6-deoxy-D-glucose transaminase [Klebsiella pneumoniae]	-	-	-	-	-	GO:0043167//ion binding;GO:0043168//anion binding;GO:0005488//binding	-
KPHS_01390	388.6666667	361.6666667	78.11666667	66.3	-0.236621519	0.080017408	0.144427804	no	wzxE	entero common antigen translocase [Klebsiella pneumoniae subsp. pneumoniae HS11286] [Klebsiella pneumoniae]	-	-	-	-	-	-	-
KPHS_01400	283	250	66.36	53.6	-0.308080886	0.051606819	0.099277159	no	wecF	4-alpha-L-fucosyltransferase [Klebsiella pneumoniae subsp. pneumoniae HS11286] [Klebsiella pneumoniae]	-	-	-	-	GO:0005623//cell;GO:0009274//peptidoglycan-based cell wall;GO:0030312//external encapsulating structure;GO:0005618//cell wall;GO:0044464//cell part;GO:0071944//cell periphery	GO:0016740//transferase activity;GO:0003824//catalytic activity	GO:0044260//cellular macromolecule metabolic process;GO:0034637//cellular carbohydrate biosynthetic process;GO:0044262//cellular carbohydrate metabolic process;GO:0044699//single-organism process;GO:0044723//single-organism carbohydrate metabolic process;GO:0071704//organic substance metabolic process;GO:0005975//carbohydrate metabolic process;GO:0033692//cellular polysaccharide biosynthetic proc…
KPHS_01410	213.6666667	138.6666667	39.84	23.54	-0.759103327	2.57E-06	1.35E-05	no	wzyE	common antigen polymerase [Klebsiella pneumoniae subsp. pneumoniae HS11286] [Klebsiella pneumoniae]	-	-	-	-	GO:0031224//intrinsic component of membrane;GO:0044425//membrane part;GO:0016020//membrane	-	GO:0033692//cellular polysaccharide biosynthetic process;GO:0044237//cellular metabolic process;GO:0044763//single-organism cellular process;GO:0000271//polysaccharide biosynthetic process;GO:0044723//single-organism carbohydrate metabolic process;GO:0009987//cellular process;GO:0071704//organic substance metabolic process;GO:0009059//macromolecule biosynthetic process;GO:0044710//single-organism…
KPHS_01420	193	139.3333333	64.82	42.16	-0.620564154	0.000718548	0.002324267	no	wecG	lipopolysaccharide N-acetylmannosaminouronosyltransferase [Klebsiella pneumoniae]	-	-	-	-	-	GO:0016740//transferase activity;GO:0008194//UDP-glycosyltransferase activity;GO:0003824//catalytic activity;GO:0016757//transferase activity, transferring glycosyl groups	GO:0071704//organic substance metabolic process;GO:0044237//cellular metabolic process;GO:0000271//polysaccharide biosynthetic process;GO:0044710//single-organism metabolic process;GO:0016051//carbohydrate biosynthetic process;GO:0044260//cellular macromolecule metabolic process;GO:0005976//polysaccharide metabolic process;GO:0044262//cellular carbohydrate metabolic process;GO:0044711//single-org…
KPHS_01430	191	222.3333333	34.62333333	36.80333333	0.088091814	0.614596852	0.732917524	no	yifK	amino acid permease [Klebsiella pneumoniae]	-	-	-	-	GO:0016020//membrane;GO:0031224//intrinsic component of membrane;GO:0044425//membrane part	GO:0046943//carboxylic acid transmembrane transporter activity;GO:0008509//anion transmembrane transporter activity;GO:0008514//organic anion transmembrane transporter activity;GO:0005342//organic acid transmembrane transporter activity;GO:0005215//transporter activity;GO:0022892//substrate-specific transporter activity;GO:0022857//transmembrane transporter activity;GO:0015075//ion transmembrane …	GO:0044765//single-organism transport;GO:0046942//carboxylic acid transport;GO:1902578//single-organism localization;GO:0051179//localization;GO:0006810//transport;GO:0015711//organic anion transport;GO:0071702//organic substance transport;GO:0044763//single-organism cellular process;GO:0006811//ion transport;GO:0051234//establishment of localization;GO:0006820//anion transport;GO:0015849//organi…
KPHS_01440	0	0	0.001	0.001	0	1	1	notest	--	MULTISPECIES: hypothetical protein [Enterobacterales]	-	-	-	-	-	-	-
KPHS_01450	1013.666667	1452	214.7266667	281.8333333	0.392340885	0.000912982	0.002898054	no	hemY	protein hemY [Klebsiella sp. 4_1_44FAA]	-	-	-	-	-	GO:0003824//catalytic activity	GO:0044699//single-organism process;GO:0044710//single-organism metabolic process;GO:0008152//metabolic process;GO:0044237//cellular metabolic process;GO:0009987//cellular process;GO:0046483//heterocycle metabolic process;GO:0006807//nitrogen compound metabolic process;GO:0006778//porphyrin-containing compound metabolic process;GO:0033013//tetrapyrrole metabolic process;GO:0071704//organic substa…
KPHS_01460	1589.333333	2702.666667	339.2666667	537.4466667	0.663701906	3.33E-09	2.61E-08	no	HI_0602.1	Uroporphyrin-III C-methyltransferase [Klebsiella pneumoniae 30684/NJST258_2] [Klebsiella pneumoniae]	Metabolism	Metabolism of cofactors and vitamins;Global and Overview	ko01100//Metabolic pathways;ko01120//Microbial metabolism in diverse environments;ko01110//Biosynthesis of secondary metabolites;ko00860//Porphyrin and chlorophyll metabolism	K02496	-	-	GO:0008152//metabolic process
KPHS_01470	376.3333333	694.3333333	128.1933333	219.2466667	0.774233672	2.48E-10	2.20E-09	no	hemD	uroporphyrinogen-III synthase [Klebsiella pneumoniae subsp. pneumoniae HS11286] [Klebsiella pneumoniae]	Metabolism	Metabolism of cofactors and vitamins;Global and Overview	ko01100//Metabolic pathways;ko01120//Microbial metabolism in diverse environments;ko01110//Biosynthesis of secondary metabolites;ko00860//Porphyrin and chlorophyll metabolism	K01719	-	GO:0003824//catalytic activity	GO:0046483//heterocycle metabolic process;GO:0009058//biosynthetic process;GO:0044249//cellular biosynthetic process;GO:0009987//cellular process;GO:0008152//metabolic process;GO:0018130//heterocycle biosynthetic process;GO:0044237//cellular metabolic process
KPHS_01480	1131.333333	1852.333333	302.0533333	457.2233333	0.598095722	1.99E-07	1.24E-06	no	hemC	porphobilinogen deaminase [Klebsiella pneumoniae subsp. pneumoniae NTUH-K2044] [Klebsiella pneumoniae]	Metabolism	Metabolism of cofactors and vitamins;Global and Overview	ko01100//Metabolic pathways;ko01120//Microbial metabolism in diverse environments;ko01110//Biosynthesis of secondary metabolites;ko00860//Porphyrin and chlorophyll metabolism	K01749	-	GO:0003824//catalytic activity	GO:0046483//heterocycle metabolic process;GO:0051186//cofactor metabolic process;GO:0006778//porphyrin-containing compound metabolic process;GO:0033013//tetrapyrrole metabolic process;GO:0044238//primary metabolic process;GO:0044267//cellular protein metabolic process;GO:0033014//tetrapyrrole biosynthetic process;GO:0044260//cellular macromolecule metabolic process;GO:0006807//nitrogen compound m…
KPHS_01490	0	0	0.001	0.001	0	1	1	notest	--	Adenylate cyclase [Klebsiella pneumoniae 30684/NJST258_2] [Klebsiella pneumoniae]	-	-	-	-	-	-	-
KPHS_01500	3609	8127.666667	357.02	756.8166667	1.083938965	2.04E-17	3.34E-16	yes	cyaA	Adenylate cyclase [Klebsiella pneumoniae 30684/NJST258_2] [Klebsiella pneumoniae]	Metabolism	Nucleotide metabolism	ko00230//Purine metabolism	K05851	GO:0005622//intracellular;GO:0044464//cell part;GO:0044424//intracellular part;GO:0005623//cell	GO:0003824//catalytic activity	GO:0009987//cellular process;GO:0006725//cellular aromatic compound metabolic process;GO:0044710//single-organism metabolic process;GO:1901135//carbohydrate derivative metabolic process;GO:0044238//primary metabolic process;GO:0046483//heterocycle metabolic process;GO:0006139//nucleobase-containing compound metabolic process;GO:1901564//organonitrogen compound metabolic process;GO:0044763//single…
KPHS_01510	109	107.3333333	86.15	77.18333333	-0.158561445	0.430253449	0.561040718	no	cyaY	frataxin-like protein [Klebsiella pneumoniae subsp. pneumoniae HS11286] [Klebsiella pneumoniae]	-	-	-	-	-	-	GO:0008152//metabolic process;GO:0009058//biosynthetic process
KPHS_01520	45.33333333	34	53.56333333	39.53666667	-0.438054502	0.137424295	0.226898386	no	yifL	prokaryotic lipo-attachment site family protein [Klebsiella pneumoniae JHCK1] [Klebsiella pneumoniae]	-	-	-	-	-	-	-
KPHS_01530	625	776.3333333	191.4366667	227.74	0.250520525	0.099654541	0.173789645	no	dapF	diaminopimelate epimerase [Klebsiella pneumoniae 342] [Klebsiella pneumoniae]	Metabolism	Global and Overview;Amino acid metabolism	ko01100//Metabolic pathways;ko01120//Microbial metabolism in diverse environments;ko01110//Biosynthesis of secondary metabolites;ko01130//Biosynthesis of antibiotics;ko01230//Biosynthesis of amino acids;ko00300//Lysine biosynthesis	K01778	-	GO:0016853//isomerase activity;GO:0036361//racemase activity, acting on amino acids and derivatives;GO:0003824//catalytic activity;GO:0016855//racemase and epimerase activity, acting on amino acids and derivatives;GO:0016854//racemase and epimerase activity;GO:0047661//amino-acid racemase activity	GO:1901607//alpha-amino acid biosynthetic process;GO:0006520//cellular amino acid metabolic process;GO:0009085//lysine biosynthetic process;GO:0006807//nitrogen compound metabolic process;GO:1901566//organonitrogen compound biosynthetic process;GO:0044763//single-organism cellular process;GO:0044710//single-organism metabolic process;GO:0044699//single-organism process;GO:0006553//lysine metaboli…
KPHS_01540	180.3333333	315.6666667	63.37	104.2433333	0.718083201	4.35E-06	2.20E-05	no	yigA	MULTISPECIES: DUF484 family protein [Enterobacteriaceae]	-	-	-	-	-	-	-
KPHS_01550	439.6666667	923	122.3866667	238.8633333	0.964739017	1.38E-15	1.97E-14	no	xerC	tyrosine recombinase [Klebsiella pneumoniae subsp. pneumoniae HS11286] [Klebsiella pneumoniae]	-	-	-	-	-	-	-
KPHS_01560	271.6666667	450	94.44	143.39	0.602474468	3.46E-05	0.000149015	no	yigB	flavin mononucleotide phosphatase [Klebsiella pneumoniae subsp. pneumoniae HS11286] [Klebsiella pneumoniae]	-	-	-	-	-	GO:0003824//catalytic activity	-
KPHS_01570	1064.666667	1687	123.8866667	179.1166667	0.53187866	7.61E-06	3.66E-05	no	uvrD	DNA-dependent ATPase I and helicase II [Klebsiella pneumoniae subsp. pneumoniae NTUH-K2044] [Klebsiella pneumoniae]	Genetic Information Processing	Replication and repair	ko03430//Mismatch repair;ko03420//Nucleotide excision repair	K03657	GO:0044424//intracellular part;GO:0005622//intracellular;GO:0044464//cell part;GO:0005623//cell	GO:0097159//organic cyclic compound binding;GO:0016462//pyrophosphatase activity;GO:0016787//hydrolase activity;GO:0016818//hydrolase activity, acting on acid anhydrides, in phosphorus-containing anhydrides;GO:0004386//helicase activity;GO:0001883//purine nucleoside binding;GO:0005488//binding;GO:0001882//nucleoside binding;GO:0003678//DNA helicase activity;GO:0003676//nucleic acid binding;GO:009…	GO:0008152//metabolic process;GO:0044238//primary metabolic process;GO:0009058//biosynthetic process;GO:0006807//nitrogen compound metabolic process;GO:0006139//nucleobase-containing compound metabolic process;GO:0044249//cellular biosynthetic process;GO:0009987//cellular process;GO:0043170//macromolecule metabolic process;GO:0006725//cellular aromatic compound metabolic process;GO:1901576//organ…
KPHS_01580	0.666666667	0.333333333	1.02	0.366666667	-1.476028129	1	1	no	--	50S ribosomal protein L15 [Klebsiella pneumoniae subsp. pneumoniae HS11286] [Klebsiella pneumoniae]	-	-	-	-	-	-	-
KPHS_01590	566.6666667	312	150.38	75.72666667	-0.989739376	7.61E-13	8.91E-12	no	corA	magnesium/nickel/cobalt transporter CorA [Enterobacter aerogenes KCTC 2190] [Enterobacter aerogenes]	-	-	-	-	-	GO:0046915//transition metal ion transmembrane transporter activity;GO:0022890//inorganic cation transmembrane transporter activity;GO:0022891//substrate-specific transmembrane transporter activity;GO:0008324//cation transmembrane transporter activity;GO:0015075//ion transmembrane transporter activity;GO:0022857//transmembrane transporter activity;GO:0005215//transporter activity;GO:0046873//meta…	GO:0009987//cellular process;GO:0051179//localization;GO:0072511//divalent inorganic cation transport;GO:0044765//single-organism transport;GO:0006812//cation transport;GO:0070838//divalent metal ion transport;GO:0006810//transport;GO:1902578//single-organism localization;GO:0030001//metal ion transport;GO:0044763//single-organism cellular process;GO:0051234//establishment of localization;GO:0006…
KPHS_01600	146	220.6666667	41.18333333	54.44333333	0.402694795	0.027804158	0.05851494	no	rarD	chloramphenicol resistance [Klebsiella pneumoniae subsp. pneumoniae HS11286] [Klebsiella pneumoniae]	-	-	-	-	GO:0016020//membrane;GO:0031224//intrinsic component of membrane;GO:0044425//membrane part;GO:0016021//integral component of membrane	-	GO:0051234//establishment of localization;GO:0051179//localization
KPHS_01610	12.66666667	32.33333333	6.663333333	16.37333333	1.297032089	9.56E-05	0.000377823	yes	yigI	thioesterase superfamily protein [Klebsiella variicola At-22] [Klebsiella variicola]	-	-	-	-	-	-	-
KPHS_01620	394.3333333	489.6666667	114.5666667	132.0166667	0.204532726	0.117792762	0.199803687	no	pldA	phospholipase A [Klebsiella pneumoniae subsp. pneumoniae HS11286] [Klebsiella pneumoniae]	Metabolism	Global and Overview;Lipid metabolism	ko01100//Metabolic pathways;ko01110//Biosynthesis of secondary metabolites;ko00564//Glycerophospholipid metabolism;ko00590//Arachidonic acid metabolism;ko00592//alpha-Linolenic acid metabolism;ko00565//Ether lipid metabolism	K01058	-	-	GO:0044238//primary metabolic process;GO:0008152//metabolic process
KPHS_01630	1090.666667	1618	149.4166667	201.3333333	0.430244966	0.000974178	0.00307953	no	recQ	ATP-dependent DNA helicase RecQ [Klebsiella pneumoniae]	Genetic Information Processing	Folding, sorting and degradation	ko03018//RNA degradation	K03654	GO:0044464//cell part;GO:0005623//cell	GO:0004386//helicase activity;GO:0016818//hydrolase activity, acting on acid anhydrides, in phosphorus-containing anhydrides;GO:0032550//purine ribonucleoside binding;GO:0070035//purine NTP-dependent helicase activity;GO:0042623//ATPase activity, coupled;GO:0017111//nucleoside-triphosphatase activity;GO:0016817//hydrolase activity, acting on acid anhydrides;GO:0032549//ribonucleoside binding;GO:0…	GO:0019637//organophosphate metabolic process;GO:0044237//cellular metabolic process;GO:0006139//nucleobase-containing compound metabolic process;GO:1901361//organic cyclic compound catabolic process;GO:0016043//cellular component organization;GO:0051276//chromosome organization;GO:0032392//DNA geometric change;GO:0009987//cellular process;GO:0033554//cellular response to stress;GO:0044248//cellu…
KPHS_01640	146	264.6666667	59.84666667	101.38	0.76043027	1.78E-05	8.10E-05	no	rhtC	threonine efflux system [Klebsiella pneumoniae subsp. pneumoniae HS11286] [Klebsiella pneumoniae]	-	-	-	-	GO:0031224//intrinsic component of membrane;GO:0016020//membrane;GO:0044425//membrane part	-	GO:0046942//carboxylic acid transport;GO:0044699//single-organism process;GO:1902578//single-organism localization;GO:0044765//single-organism transport;GO:0015711//organic anion transport;GO:0006811//ion transport;GO:0051234//establishment of localization;GO:0071702//organic substance transport;GO:0015849//organic acid transport;GO:0006810//transport;GO:0051179//localization;GO:0006820//anion tr…
KPHS_01650	7	18	1.82	4.756666667	1.386012479	0.004068426	0.010888674	yes	PSLT051	ISNCY family transposase [Klebsiella pneumoniae subsp. pneumoniae HS11286] [Klebsiella pneumoniae]	-	-	-	-	-	-	-
KPHS_01660	41.66666667	69	16.84333333	25.64333333	0.606406128	0.011450653	0.026884142	no	rhtB	homoserine/homoserine lactone efflux protein [Klebsiella pneumoniae subsp. pneumoniae HS11286] [Klebsiella pneumoniae]	-	-	-	-	GO:0044425//membrane part;GO:0016020//membrane;GO:0031224//intrinsic component of membrane	-	GO:0006820//anion transport;GO:0051234//establishment of localization;GO:0006810//transport;GO:0046942//carboxylic acid transport;GO:0051179//localization;GO:0015711//organic anion transport;GO:0044765//single-organism transport;GO:0071702//organic substance transport;GO:0015849//organic acid transport;GO:0044699//single-organism process;GO:0006811//ion transport;GO:1902578//single-organism local…
KPHS_01670	407.3333333	781.6666667	103.28	184.39	0.836199511	2.47E-10	2.20E-09	no	pldB	lysophospholipase L2 [Klebsiella pneumoniae subsp. pneumoniae HS11286] [Klebsiella pneumoniae]	Metabolism	Lipid metabolism	ko00564//Glycerophospholipid metabolism	K01048	-	-	-
KPHS_01680	403.6666667	691.6666667	128.6266667	202.26	0.653021262	6.13E-06	3.00E-05	no	yigL	sugar/pyridoxal phosphate phosphatase YigL [Klebsiella pneumoniae]	-	-	-	-	-	GO:0003824//catalytic activity	-
KPHS_01690	29.33333333	45	8.136666667	10.90666667	0.422700453	0.159284526	0.256352025	no	yigM	membrane protein [Klebsiella variicola]	-	-	-	-	GO:0031224//intrinsic component of membrane;GO:0044425//membrane part;GO:0016020//membrane	-	-
KPHS_01700	23	24	2.48	2.476666667	-0.001940411	1	1	no	metE	5-methyltetrahydropteroyltriglutamate--homocysteine S-methyltransferase [Klebsiella pneumoniae]	Metabolism	Amino acid metabolism;Metabolism of other amino acids;Global and Overview	ko01100//Metabolic pathways;ko01110//Biosynthesis of secondary metabolites;ko01230//Biosynthesis of amino acids;ko00270//Cysteine and methionine metabolism;ko00450//Selenocompound metabolism	K00549	-	-	-
KPHS_01710	133	398	40.87666667	112.7166667	1.463351393	8.86E-17	1.40E-15	yes	usf	Carboxymethylenebutenolidase [Klebsiella pneumoniae 30684/NJST258_2] [Klebsiella pneumoniae]	Metabolism	Xenobiotics biodegradation and metabolism;Global and Overview	ko01100//Metabolic pathways;ko01120//Microbial metabolism in diverse environments;ko01110//Biosynthesis of secondary metabolites;ko01130//Biosynthesis of antibiotics;ko00364//Fluorobenzoate degradation;ko00623//Toluene degradation;ko00361//Chlorocyclohexane and chlorobenzene degradation	K01061	-	GO:0003824//catalytic activity	-
KPHS_01720	1311	1904.666667	432.54	609.1233333	0.493900815	0.002333362	0.00666053	no	udp	uridine phosphorylase [Klebsiella pneumoniae subsp. rhinoscleromatis ATCC 13884] [Klebsiella pneumoniae]	Metabolism	Nucleotide metabolism;Global and Overview	ko01100//Metabolic pathways;ko00240//Pyrimidine metabolism	K00757	GO:0044464//cell part;GO:0005623//cell;GO:0005622//intracellular;GO:0044424//intracellular part	GO:0003824//catalytic activity;GO:0016740//transferase activity;GO:0016757//transferase activity, transferring glycosyl groups;GO:0016763//transferase activity, transferring pentosyl groups	GO:0006753//nucleoside phosphate metabolic process;GO:0055086//nucleobase-containing small molecule metabolic process;GO:0009987//cellular process;GO:0044710//single-organism metabolic process;GO:0006807//nitrogen compound metabolic process;GO:0044699//single-organism process;GO:1901360//organic cyclic compound metabolic process;GO:0044763//single-organism cellular process;GO:0006793//phosphorus …
KPHS_01730	264.3333333	409.6666667	46.19666667	66.2	0.51904246	0.000279078	0.00099377	no	rmuC	RmuC family protein [Klebsiella pneumoniae 30684/NJST258_2] [Klebsiella pneumoniae]	-	-	-	-	-	-	-
KPHS_01740	396.6666667	529.3333333	130.27	166.29	0.352196531	0.026273425	0.055746377	no	ubiE	ubiquinone/menaquinone biosynthesis methyltransferase [Klebsiella pneumoniae subsp. pneumoniae HS11286] [Klebsiella pneumoniae]	Metabolism	Metabolism of cofactors and vitamins;Global and Overview	ko01100//Metabolic pathways;ko01110//Biosynthesis of secondary metabolites;ko00130//Ubiquinone and other terpenoid-quinone biosynthesis	K03183	-	GO:0016740//transferase activity;GO:0016741//transferase activity, transferring one-carbon groups;GO:0003824//catalytic activity	GO:0044699//single-organism process;GO:0009987//cellular process;GO:0042180//cellular ketone metabolic process;GO:0044710//single-organism metabolic process;GO:0051186//cofactor metabolic process;GO:0008152//metabolic process;GO:0044281//small molecule metabolic process;GO:0009233//menaquinone metabolic process;GO:0044237//cellular metabolic process;GO:1901661//quinone metabolic process;GO:004476…
KPHS_01750	279	403.3333333	116.2733333	155.6533333	0.420816212	0.001744201	0.00517176	no	ubiJ	yigP [Klebsiella pneumoniae subsp. rhinoscleromatis SB3432] [Klebsiella pneumoniae]	-	-	-	-	-	-	-
KPHS_01760	845.3333333	1374.333333	130.0333333	195.4066667	0.587598191	3.65E-07	2.20E-06	no	ubiB	ubiquinone biosynthesis regulatory protein kinase UbiB [Klebsiella pneumoniae]	-	-	-	-	GO:0044425//membrane part;GO:0016020//membrane;GO:0031224//intrinsic component of membrane	GO:0036094//small molecule binding;GO:0016301//kinase activity;GO:0005488//binding;GO:0097367//carbohydrate derivative binding;GO:0097159//organic cyclic compound binding;GO:0003824//catalytic activity;GO:0001883//purine nucleoside binding;GO:0032549//ribonucleoside binding;GO:0001882//nucleoside binding;GO:0032550//purine ribonucleoside binding;GO:0016772//transferase activity, transferring phos…	GO:0042180//cellular ketone metabolic process;GO:0051188//cofactor biosynthetic process;GO:0019538//protein metabolic process;GO:0051186//cofactor metabolic process;GO:0009108//coenzyme biosynthetic process;GO:1901663//quinone biosynthetic process;GO:0006793//phosphorus metabolic process;GO:0044249//cellular biosynthetic process;GO:0006464//cellular protein modification process;GO:0044267//cellul…
KPHS_01770	194.6666667	210.3333333	197.38	200.8133333	0.02487925	0.906289008	0.971422056	no	tatA	twin arginine translocase protein A [Klebsiella pneumoniae subsp. pneumoniae NTUH-K2044] [Klebsiella pneumoniae]	Genetic Information Processing;Environmental Information Processing	Folding, sorting and degradation;Membrane transport	ko03070//Bacterial secretion system;ko03060//Protein export	K03116	GO:0043234//protein complex;GO:0044425//membrane part;GO:0031224//intrinsic component of membrane;GO:0016020//membrane;GO:0032991//macromolecular complex;GO:0016021//integral component of membrane	GO:0005215//transporter activity;GO:0022892//substrate-specific transporter activity;GO:0008565//protein transporter activity	GO:0051179//localization;GO:0051234//establishment of localization;GO:0009987//cellular process;GO:0006810//transport;GO:1902578//single-organism localization;GO:0044763//single-organism cellular process;GO:0015031//protein transport;GO:0033036//macromolecule localization;GO:0055085//transmembrane transport;GO:0045184//establishment of protein localization;GO:0071806//protein transmembrane transp…
KPHS_01780	510.3333333	689.6666667	239.33	303.2233333	0.341379525	0.005520133	0.014186681	no	tatB	sec-independent protein translocase TatB [Klebsiella pneumoniae subsp. pneumoniae HS11286] [Klebsiella pneumoniae]	Environmental Information Processing;Genetic Information Processing	Folding, sorting and degradation;Membrane transport	ko03070//Bacterial secretion system;ko03060//Protein export	K03117	GO:0032991//macromolecular complex;GO:0016020//membrane;GO:0031224//intrinsic component of membrane;GO:0043234//protein complex;GO:0044425//membrane part;GO:0016021//integral component of membrane	GO:0008565//protein transporter activity;GO:0005215//transporter activity;GO:0022892//substrate-specific transporter activity	GO:0015031//protein transport;GO:0008104//protein localization;GO:0051234//establishment of localization;GO:0044765//single-organism transport;GO:0055085//transmembrane transport;GO:0071702//organic substance transport;GO:0071806//protein transmembrane transport;GO:0045184//establishment of protein localization;GO:0044699//single-organism process;GO:0009987//cellular process;GO:0033036//macromole…
KPHS_01790	470	659.3333333	151.13	192.4966667	0.349043393	0.014702363	0.033574054	no	tatC	TatABCE protein translocation system subunit [Klebsiella pneumoniae subsp. pneumoniae HS11286] [Klebsiella pneumoniae]	Environmental Information Processing;Genetic Information Processing	Folding, sorting and degradation;Membrane transport	ko03070//Bacterial secretion system;ko03060//Protein export	K03118	GO:0016021//integral component of membrane;GO:0043234//protein complex;GO:0032991//macromolecular complex;GO:0044425//membrane part;GO:0031224//intrinsic component of membrane;GO:0016020//membrane	GO:0005215//transporter activity;GO:0008565//protein transporter activity;GO:0022892//substrate-specific transporter activity	GO:0055085//transmembrane transport;GO:0044763//single-organism cellular process;GO:0009987//cellular process;GO:0071702//organic substance transport;GO:0045184//establishment of protein localization;GO:0051234//establishment of localization;GO:1902578//single-organism localization;GO:0033036//macromolecule localization;GO:0006810//transport;GO:0071806//protein transmembrane transport;GO:0044699/…
KPHS_01800	168	269	53.06	77.64666667	0.549299316	0.001392913	0.004225692	no	tatD	deoxyribonuclease TatD [Klebsiella pneumoniae subsp. pneumoniae HS11286] [Klebsiella pneumoniae]	-	-	-	-	GO:0005623//cell;GO:0005622//intracellular;GO:0044424//intracellular part;GO:0044464//cell part	GO:0043169//cation binding;GO:0003824//catalytic activity;GO:0004518//nuclease activity;GO:0043167//ion binding;GO:0016788//hydrolase activity, acting on ester bonds;GO:0004536//deoxyribonuclease activity;GO:0016787//hydrolase activity;GO:0005488//binding;GO:0004519//endonuclease activity;GO:0004520//endodeoxyribonuclease activity	GO:0009987//cellular process;GO:0044260//cellular macromolecule metabolic process;GO:0051603//proteolysis involved in cellular protein catabolic process;GO:0030163//protein catabolic process;GO:0046483//heterocycle metabolic process;GO:0006508//proteolysis;GO:0006259//DNA metabolic process;GO:0009057//macromolecule catabolic process;GO:0071704//organic substance metabolic process;GO:0044248//cell…
KPHS_01810	323	423	163.3266667	209.9833333	0.362514462	0.029189404	0.061038435	no	rfaH	transcriptional activator RfaH [Klebsiella pneumoniae subsp. pneumoniae HS11286] [Klebsiella pneumoniae]	-	-	-	-	-	GO:0003676//nucleic acid binding;GO:0005488//binding;GO:1901363//heterocyclic compound binding;GO:0097159//organic cyclic compound binding	GO:0050789//regulation of biological process;GO:0031554//regulation of DNA-templated transcription, termination;GO:2001141//regulation of RNA biosynthetic process;GO:0010556//regulation of macromolecule biosynthetic process;GO:0006355//regulation of transcription, DNA-templated;GO:0009889//regulation of biosynthetic process;GO:0080090//regulation of primary metabolic process;GO:0043244//regulatio…
KPHS_01820	1	0.333333333	2.753333333	1.153333333	-1.255369744	0.65290402	0.765669252	no	--	MULTISPECIES: hypothetical protein [Enterobacterales]	-	-	-	-	-	-	-
KPHS_01830	690.3333333	1407.333333	118.4	218.9766667	0.887108069	6.70E-13	7.91E-12	no	ubiD	3-octaprenyl-4-hydroxybenzoate carboxy-lyase [Klebsiella pneumoniae subsp. pneumoniae HS11286] [Klebsiella pneumoniae]	Metabolism	Metabolism of cofactors and vitamins;Global and Overview	ko01100//Metabolic pathways;ko01110//Biosynthesis of secondary metabolites;ko00130//Ubiquinone and other terpenoid-quinone biosynthesis	K03182	-	GO:0000166//nucleotide binding;GO:0003824//catalytic activity;GO:0032553//ribonucleotide binding;GO:0005488//binding;GO:0036094//small molecule binding;GO:0097367//carbohydrate derivative binding;GO:0016829//lyase activity;GO:1901265//nucleoside phosphate binding;GO:1901363//heterocyclic compound binding;GO:0097159//organic cyclic compound binding;GO:0016830//carbon-carbon lyase activity;GO:00168…	GO:0044699//single-organism process;GO:1901661//quinone metabolic process;GO:0006733//oxidoreduction coenzyme metabolic process;GO:0051186//cofactor metabolic process;GO:0044763//single-organism cellular process;GO:0042180//cellular ketone metabolic process;GO:0071704//organic substance metabolic process;GO:0044281//small molecule metabolic process;GO:0044237//cellular metabolic process;GO:000673…
KPHS_01840	602.3333333	1034.333333	215.1533333	346.2	0.686240533	1.43E-08	1.02E-07	no	fre	FMN reductase [Klebsiella pneumoniae subsp. pneumoniae HS11286] [Klebsiella pneumoniae]	Metabolism	Metabolism of cofactors and vitamins;Global and Overview	ko01100//Metabolic pathways;ko00860//Porphyrin and chlorophyll metabolism;ko00740//Riboflavin metabolism	K05368	-	-	GO:0044710//single-organism metabolic process;GO:0008152//metabolic process;GO:0044699//single-organism process
KPHS_01850	11.33333333	25.66666667	2.563333333	5.45	1.088235132	0.002790721	0.007820153	yes	fadA	acetyl-CoA acetyltransferase [Klebsiella pneumoniae subsp. pneumoniae HS11286] [Klebsiella pneumoniae]	Metabolism	Amino acid metabolism;Lipid metabolism;Xenobiotics biodegradation and metabolism;Global and Overview;Metabolism of terpenoids and polyketides	ko01100//Metabolic pathways;ko01120//Microbial metabolism in diverse environments;ko01110//Biosynthesis of secondary metabolites;ko01130//Biosynthesis of antibiotics;ko00362//Benzoate degradation;ko01212//Fatty acid metabolism;ko00280//Valine, leucine and isoleucine degradation;ko00071//Fatty acid degradation;ko00281//Geraniol degradation;ko00592//alpha-Linolenic acid metabolism	K00632	GO:0005622//intracellular;GO:0005623//cell;GO:0044424//intracellular part;GO:0044464//cell part	GO:0003824//catalytic activity;GO:0016408//C-acyltransferase activity;GO:0016746//transferase activity, transferring acyl groups;GO:0016740//transferase activity;GO:0016747//transferase activity, transferring acyl groups other than amino-acyl groups	GO:0044237//cellular metabolic process;GO:0044282//small molecule catabolic process;GO:0006631//fatty acid metabolic process;GO:0046395//carboxylic acid catabolic process;GO:0044710//single-organism metabolic process;GO:0019752//carboxylic acid metabolic process;GO:0016042//lipid catabolic process;GO:0044238//primary metabolic process;GO:0044763//single-organism cellular process;GO:0044281//small…
KPHS_01860	26.66666667	60	3.2	5.966666667	0.898853277	0.012729156	0.029583203	no	fadB	Enoyl-CoA hydratase [Klebsiella pneumoniae 30684/NJST258_2] [Klebsiella pneumoniae]	Metabolism	Global and Overview;Carbohydrate metabolism;Metabolism of terpenoids and polyketides;Xenobiotics biodegradation and metabolism;Metabolism of other amino acids;Lipid metabolism;Amino acid metabolism	ko01100//Metabolic pathways;ko01120//Microbial metabolism in diverse environments;ko01110//Biosynthesis of secondary metabolites;ko01130//Biosynthesis of antibiotics;ko01200//Carbon metabolism;ko00650//Butanoate metabolism;ko00640//Propanoate metabolism;ko00362//Benzoate degradation;ko01212//Fatty acid metabolism;ko00280//Valine, leucine and isoleucine degradation;ko00071//Fatty acid degradation;…	K01825	GO:0032991//macromolecular complex;GO:0043234//protein complex	GO:0016853//isomerase activity;GO:0048037//cofactor binding;GO:0016835//carbon-oxygen lyase activity;GO:0016836//hydro-lyase activity;GO:0016856//racemase and epimerase activity, acting on hydroxy acids and derivatives;GO:0016491//oxidoreductase activity;GO:0005488//binding;GO:0016829//lyase activity;GO:0016860//intramolecular oxidoreductase activity;GO:0003824//catalytic activity;GO:0016863//int…	GO:0009987//cellular process;GO:0072329//monocarboxylic acid catabolic process;GO:1901575//organic substance catabolic process;GO:0044238//primary metabolic process;GO:0019752//carboxylic acid metabolic process;GO:0044699//single-organism process;GO:0006631//fatty acid metabolic process;GO:0016054//organic acid catabolic process;GO:0016042//lipid catabolic process;GO:0044763//single-organism cell…
KPHS_01870	1885.333333	2451.666667	354.9966667	436.1366667	0.296974807	0.016637819	0.037351489	no	pepQ	Xaa-Pro dipeptidase [Klebsiella pneumoniae]	-	-	-	-	-	-	-
KPHS_01880	103	204.6666667	42.83666667	77.22666667	0.85025288	4.19E-07	2.49E-06	no	yigZ	YigZ family protein [Klebsiella pneumoniae]	-	-	-	-	-	-	GO:0044260//cellular macromolecule metabolic process;GO:0044271//cellular nitrogen compound biosynthetic process;GO:0006807//nitrogen compound metabolic process;GO:0006518//peptide metabolic process;GO:0044267//cellular protein metabolic process;GO:0009059//macromolecule biosynthetic process;GO:0044249//cellular biosynthetic process;GO:0043604//amide biosynthetic process;GO:1901566//organonitroge…
KPHS_01890	516	690.3333333	89.76666667	108.1033333	0.26815928	0.03508179	0.071598672	no	trkH	potassium transport protein [Klebsiella pneumoniae subsp. pneumoniae HS11286] [Klebsiella pneumoniae]	-	-	-	-	GO:0044425//membrane part;GO:0031224//intrinsic component of membrane;GO:0016020//membrane	GO:0022891//substrate-specific transmembrane transporter activity;GO:0046873//metal ion transmembrane transporter activity;GO:0022857//transmembrane transporter activity;GO:0015077//monovalent inorganic cation transmembrane transporter activity;GO:0015075//ion transmembrane transporter activity;GO:0015079//potassium ion transmembrane transporter activity;GO:0022892//substrate-specific transporter…	GO:1902578//single-organism localization;GO:0051234//establishment of localization;GO:0006811//ion transport;GO:0051179//localization;GO:0006810//transport;GO:0030001//metal ion transport;GO:0006812//cation transport;GO:0055085//transmembrane transport;GO:0034220//ion transmembrane transport;GO:0044699//single-organism process;GO:0044763//single-organism cellular process;GO:0044765//single-organi…
KPHS_01900	126	173	58.82	75.49666667	0.360106164	0.035394397	0.072044471	no	hemG	protoporphyrinogen oxidase [Klebsiella pneumoniae]	Metabolism	Metabolism of cofactors and vitamins;Global and Overview	ko01100//Metabolic pathways;ko01110//Biosynthesis of secondary metabolites;ko00860//Porphyrin and chlorophyll metabolism	K00230	-	GO:0036094//small molecule binding;GO:0005488//binding;GO:0000166//nucleotide binding;GO:0003824//catalytic activity;GO:1901265//nucleoside phosphate binding;GO:0097159//organic cyclic compound binding;GO:0032553//ribonucleotide binding;GO:1901363//heterocyclic compound binding;GO:0097367//carbohydrate derivative binding	GO:0044699//single-organism process;GO:0008152//metabolic process;GO:0044710//single-organism metabolic process
KPHS_01910	521.6666667	657.6666667	128.18	147.8633333	0.206093167	0.091347578	0.161761336	no	murB	UDP-N-acetylenolpyruvoylglucosamine reductase [Klebsiella pneumoniae JM45] [Klebsiella pneumoniae]	Metabolism	Global and Overview;Glycan biosynthesis and metabolism;Carbohydrate metabolism	ko01100//Metabolic pathways;ko00520//Amino sugar and nucleotide sugar metabolism;ko00550//Peptidoglycan biosynthesis	K00075	GO:0005623//cell;GO:0005622//intracellular;GO:0044464//cell part;GO:0044424//intracellular part	GO:1901363//heterocyclic compound binding;GO:0016491//oxidoreductase activity;GO:0016614//oxidoreductase activity, acting on CH-OH group of donors;GO:0097159//organic cyclic compound binding;GO:0000166//nucleotide binding;GO:0036094//small molecule binding;GO:0003824//catalytic activity;GO:0005488//binding;GO:1901265//nucleoside phosphate binding;GO:0016616//oxidoreductase activity, acting on the…	GO:0006807//nitrogen compound metabolic process;GO:1901135//carbohydrate derivative metabolic process;GO:0008152//metabolic process;GO:0044699//single-organism process;GO:0050789//regulation of biological process;GO:0022604//regulation of cell morphogenesis;GO:0050794//regulation of cellular process;GO:1901564//organonitrogen compound metabolic process;GO:0000270//peptidoglycan metabolic process;…
KPHS_01920	450.3333333	467.6666667	118.2566667	112.95	-0.066237246	0.631985784	0.748983927	no	birA	biotin--protein ligase [Klebsiella pneumoniae subsp. pneumoniae HS11286] [Klebsiella pneumoniae]	Metabolism	Metabolism of cofactors and vitamins;Global and Overview	ko01100//Metabolic pathways;ko00780//Biotin metabolism	K03524	-	GO:0018271//biotin-protein ligase activity;GO:0003824//catalytic activity;GO:0016874//ligase activity;GO:0016879//ligase activity, forming carbon-nitrogen bonds	GO:0016070//RNA metabolic process;GO:0046483//heterocycle metabolic process;GO:0043170//macromolecule metabolic process;GO:0006725//cellular aromatic compound metabolic process;GO:0009987//cellular process;GO:1901360//organic cyclic compound metabolic process;GO:0006139//nucleobase-containing compound metabolic process;GO:0009059//macromolecule biosynthetic process;GO:0018130//heterocycle biosynt…
KPHS_01930	278	241.6666667	80.32666667	64.11666667	-0.325179586	0.057491961	0.10877498	no	coaA	pantothenate kinase [Klebsiella pneumoniae subsp. pneumoniae MGH 78578] [Klebsiella pneumoniae]	Metabolism	Metabolism of cofactors and vitamins;Global and Overview	ko01100//Metabolic pathways;ko00770//Pantothenate and CoA biosynthesis	K00867	GO:0005623//cell;GO:0005622//intracellular;GO:0044464//cell part;GO:0044424//intracellular part	GO:0016301//kinase activity;GO:0097367//carbohydrate derivative binding;GO:1901363//heterocyclic compound binding;GO:0005488//binding;GO:0032550//purine ribonucleoside binding;GO:0003824//catalytic activity;GO:0032549//ribonucleoside binding;GO:0001882//nucleoside binding;GO:0097159//organic cyclic compound binding;GO:0001883//purine nucleoside binding;GO:0016772//transferase activity, transferri…	GO:0051186//cofactor metabolic process;GO:0044237//cellular metabolic process;GO:0006796//phosphate-containing compound metabolic process;GO:0006732//coenzyme metabolic process;GO:0006793//phosphorus metabolic process;GO:0009108//coenzyme biosynthetic process;GO:0009987//cellular process;GO:0008152//metabolic process;GO:0051188//cofactor biosynthetic process;GO:0009058//biosynthetic process;GO:00…
KPHS_01940	79255.81667	73321.14333	16802.79667	14380.95333	-0.224542059	0.044141243	0.086956355	no	tufA	elongation factor Tu [Klebsiella pneumoniae subsp. pneumoniae HS11286] [Klebsiella pneumoniae]	-	-	-	-	GO:0044424//intracellular part;GO:0005623//cell;GO:0005622//intracellular;GO:0044464//cell part	GO:0003723//RNA binding;GO:0003824//catalytic activity;GO:0036094//small molecule binding;GO:0016462//pyrophosphatase activity;GO:0032549//ribonucleoside binding;GO:1901363//heterocyclic compound binding;GO:0003676//nucleic acid binding;GO:0032550//purine ribonucleoside binding;GO:0097367//carbohydrate derivative binding;GO:0008135//translation factor activity, RNA binding;GO:0016818//hydrolase a…	GO:0019637//organophosphate metabolic process;GO:1901292//nucleoside phosphate catabolic process;GO:0043604//amide biosynthetic process;GO:0044270//cellular nitrogen compound catabolic process;GO:0010467//gene expression;GO:0046700//heterocycle catabolic process;GO:0044271//cellular nitrogen compound biosynthetic process;GO:0034641//cellular nitrogen compound metabolic process;GO:0009987//cellula…
KPHS_01950	1044	934.3333333	692.14	541.0266667	-0.355364178	0.022739322	0.049256011	no	secE	preprotein translocase subunit SecE [Klebsiella pneumoniae subsp. pneumoniae HS11286] [Klebsiella pneumoniae]	Environmental Information Processing;Genetic Information Processing	Membrane transport;Folding, sorting and degradation	ko03070//Bacterial secretion system;ko03060//Protein export	K03073	GO:0031224//intrinsic component of membrane;GO:0016020//membrane;GO:0044425//membrane part	GO:0022891//substrate-specific transmembrane transporter activity;GO:0008320//protein transmembrane transporter activity;GO:0022884//macromolecule transmembrane transporter activity;GO:0022857//transmembrane transporter activity;GO:0008565//protein transporter activity;GO:0022892//substrate-specific transporter activity;GO:0005215//transporter activity	GO:0033036//macromolecule localization;GO:0051641//cellular localization;GO:0009987//cellular process;GO:1902578//single-organism localization;GO:0045184//establishment of protein localization;GO:0055085//transmembrane transport;GO:0034613//cellular protein localization;GO:0044765//single-organism transport;GO:0051649//establishment of localization in cell;GO:0071702//organic substance transport;…
KPHS_01960	2108.333333	1619.333333	975.3066667	676.1866667	-0.528434349	0.000175765	0.000654308	no	nusG	transcription antitermination protein [Salmonella enterica subsp. enterica serovar Typhi str. CT18] [Salmonella enterica]	-	-	-	-	-	-	GO:0044238//primary metabolic process;GO:0051171//regulation of nitrogen compound metabolic process;GO:0051128//regulation of cellular component organization;GO:0019219//regulation of nucleobase-containing compound metabolic process;GO:0006351//transcription, DNA-templated;GO:0006725//cellular aromatic compound metabolic process;GO:0034645//cellular macromolecule biosynthetic process;GO:0006354//…
KPHS_01970	11728	10931.33333	6858.936667	5713.766667	-0.263542812	0.044908391	0.088278165	no	rplK	50S ribosomal protein L11 [Klebsiella pneumoniae subsp. pneumoniae HS11286] [Klebsiella pneumoniae]	Genetic Information Processing	Translation	ko03010//Ribosome	K02867	GO:1990904//ribonucleoprotein complex;GO:0044424//intracellular part;GO:0030529//intracellular ribonucleoprotein complex;GO:0032991//macromolecular complex;GO:0044464//cell part;GO:0005622//intracellular;GO:0005623//cell	GO:0003723//RNA binding;GO:0097159//organic cyclic compound binding;GO:0019843//rRNA binding;GO:0005198//structural molecule activity;GO:0005488//binding;GO:1901363//heterocyclic compound binding;GO:0003676//nucleic acid binding	GO:0008152//metabolic process;GO:0043170//macromolecule metabolic process;GO:0071704//organic substance metabolic process;GO:0010467//gene expression
KPHS_01980	22700	20614	8081.106667	6603.456667	-0.291331456	0.021893936	0.047649676	no	rplA	50S ribosomal protein L1 [Klebsiella pneumoniae subsp. pneumoniae HS11286] [Klebsiella pneumoniae]	Genetic Information Processing	Translation	ko03010//Ribosome	K02863	-	-	-
KPHS_01990	29481.66667	27589.33333	14887.92	12497.05	-0.25255463	0.051353932	0.09890905	no	rplJ	50S ribosomal subunit protein L10 [Salmonella enterica subsp. enterica serovar Typhi str. CT18] [Salmonella enterica]	Genetic Information Processing	Translation	ko03010//Ribosome	K02864	GO:0044464//cell part;GO:0005623//cell;GO:0032991//macromolecular complex;GO:1990904//ribonucleoprotein complex;GO:0030529//intracellular ribonucleoprotein complex;GO:0044424//intracellular part;GO:0005622//intracellular	GO:1901363//heterocyclic compound binding;GO:0019843//rRNA binding;GO:0005198//structural molecule activity;GO:0097159//organic cyclic compound binding;GO:0005488//binding;GO:0003723//RNA binding;GO:0003676//nucleic acid binding	GO:0010467//gene expression;GO:0071840//cellular component organization or biogenesis;GO:0043170//macromolecule metabolic process;GO:0008152//metabolic process;GO:0044085//cellular component biogenesis;GO:0022613//ribonucleoprotein complex biogenesis;GO:0071704//organic substance metabolic process
KPHS_02000	7096.333333	6767.333333	4876.326667	4128.01	-0.24034831	0.075410982	0.137683535	no	rplL	50S ribosomal protein L7/L12 [Klebsiella pneumoniae subsp. pneumoniae HS11286] [Klebsiella pneumoniae]	Genetic Information Processing	Translation	ko03010//Ribosome	K02935	GO:1990904//ribonucleoprotein complex;GO:0005622//intracellular;GO:0030529//intracellular ribonucleoprotein complex;GO:0044424//intracellular part;GO:0044464//cell part;GO:0005623//cell;GO:0032991//macromolecular complex	-	GO:0008152//metabolic process;GO:0071704//organic substance metabolic process;GO:0043170//macromolecule metabolic process;GO:0010467//gene expression
KPHS_02010	38712.33333	31987.33333	2411.146667	1811.69	-0.412383295	0.00126795	0.003895509	no	rpoB	DNA-directed RNA polymerase subunit beta [Klebsiella pneumoniae subsp. pneumoniae HS11286] [Klebsiella pneumoniae]	Genetic Information Processing;Metabolism	Transcription;Nucleotide metabolism;Global and Overview	ko01100//Metabolic pathways;ko00230//Purine metabolism;ko00240//Pyrimidine metabolism;ko03020//RNA polymerase	K03043	-	-	-
KPHS_02020	38196.33333	32847	2268.736667	1771.74	-0.356722258	0.003984935	0.010690819	no	rpoC	DNA-directed RNA polymerase, beta' subunit, partial [Klebsiella sp. MS 92-3]	Genetic Information Processing;Metabolism	Transcription;Nucleotide metabolism;Global and Overview	ko01100//Metabolic pathways;ko00230//Purine metabolism;ko00240//Pyrimidine metabolism;ko03020//RNA polymerase	K03046	-	-	-
KPHS_02030	54.66666667	29.33333333	10.31	5.373333333	-0.94015509	0.000155798	0.000586637	no	dcuB	anaerobic C4-dicarboxylate transporter [Klebsiella pneumoniae subsp. pneumoniae HS11286] [Klebsiella pneumoniae]	Environmental Information Processing	Signal transduction	ko02020//Two-component system	K07792	GO:0016020//membrane;GO:0031224//intrinsic component of membrane;GO:0044425//membrane part	GO:0022857//transmembrane transporter activity;GO:0022891//substrate-specific transmembrane transporter activity;GO:0046943//carboxylic acid transmembrane transporter activity;GO:0005215//transporter activity;GO:0008509//anion transmembrane transporter activity;GO:0008514//organic anion transmembrane transporter activity;GO:0022892//substrate-specific transporter activity;GO:0015075//ion transmem…	GO:0015849//organic acid transport;GO:0006811//ion transport;GO:0051234//establishment of localization;GO:0046942//carboxylic acid transport;GO:0015711//organic anion transport;GO:0051179//localization;GO:0006820//anion transport;GO:0044765//single-organism transport;GO:0006835//dicarboxylic acid transport;GO:0071702//organic substance transport;GO:1902578//single-organism localization;GO:0044699…
KPHS_02040	67	48.33333333	53.92333333	38.46	-0.487550918	0.126338443	0.211100639	no	chbA	PTS lactose transporter subunit IIA [Klebsiella pneumoniae]	Environmental Information Processing	Membrane transport	ko02060//Phosphotransferase system (PTS)	K02759	-	GO:0003824//catalytic activity	GO:0044699//single-organism process;GO:0006810//transport;GO:0044765//single-organism transport;GO:0051234//establishment of localization;GO:0008643//carbohydrate transport;GO:0006818//hydrogen transport;GO:0051179//localization;GO:1902578//single-organism localization;GO:0071702//organic substance transport
KPHS_02050	31.66666667	13	31.51666667	13.52666667	-1.220308593	0.000583055	0.001926727	yes	celA	PTS system, lactose/cellobiose specific IIB subunit [Klebsiella pneumoniae 342] [Klebsiella pneumoniae]	Environmental Information Processing	Membrane transport	ko02060//Phosphotransferase system (PTS)	K02760	-	GO:0022891//substrate-specific transmembrane transporter activity;GO:0015144//carbohydrate transmembrane transporter activity;GO:0005215//transporter activity;GO:0022857//transmembrane transporter activity;GO:1901476//carbohydrate transporter activity;GO:0003824//catalytic activity;GO:0022892//substrate-specific transporter activity	GO:0071702//organic substance transport;GO:0006810//transport;GO:1902578//single-organism localization;GO:0051179//localization;GO:0044699//single-organism process;GO:0008643//carbohydrate transport;GO:0044765//single-organism transport;GO:0051234//establishment of localization
KPHS_02060	180	540.6666667	29.65	86.49666667	1.544612432	2.29E-20	4.51E-19	yes	vdcA	diguanylate cyclase domain protein [Klebsiella pneumoniae subsp. pneumoniae DSM 30104] [Klebsiella pneumoniae]	-	-	-	-	-	-	-
KPHS_02070	0	0	0.001	0.001	0	1	1	notest	--	MULTISPECIES: hypothetical protein [Enterobacteriaceae]	-	-	-	-	-	-	-
KPHS_02080	36.33333333	84.33333333	8.24	17.31	1.070889482	2.85E-06	1.49E-05	yes	thiH	thiazole biosynthesis protein ThiH [Klebsiella pneumoniae subsp. pneumoniae HS11286] [Klebsiella pneumoniae]	Metabolism	Metabolism of cofactors and vitamins;Global and Overview	ko01100//Metabolic pathways;ko00730//Thiamine metabolism	K03150	-	GO:0005488//binding;GO:0046872//metal ion binding;GO:0043169//cation binding;GO:0043167//ion binding;GO:0046914//transition metal ion binding;GO:0051536//iron-sulfur cluster binding;GO:0051540//metal cluster binding	GO:0072527//pyrimidine-containing compound metabolic process;GO:1901564//organonitrogen compound metabolic process;GO:0008152//metabolic process;GO:0006766//vitamin metabolic process;GO:0044710//single-organism metabolic process;GO:0034641//cellular nitrogen compound metabolic process;GO:0046483//heterocycle metabolic process;GO:0006772//thiamine metabolic process;GO:0044237//cellular metabolic p…
KPHS_02090	17	37	5.833333333	11.77	1.012721899	0.002865863	0.008001405	yes	thiG	Thiazole synthase [Klebsiella pneumoniae 30684/NJST258_2] [Klebsiella pneumoniae]	Metabolism	Metabolism of cofactors and vitamins;Global and Overview	ko01100//Metabolic pathways;ko00730//Thiamine metabolism	K03149	-	-	-
KPHS_02100	0.333333333	2	0.546666667	1.856666667	1.763981513	0.240457233	0.357299677	no	thiS	sulfur carrier protein ThiS [Klebsiella pneumoniae subsp. pneumoniae HS11286] [Klebsiella pneumoniae]	Genetic Information Processing	Folding, sorting and degradation	ko04122//Sulfur relay system	K03154	-	-	-
KPHS_02110	16	33.33333333	5.24	10.77666667	1.04027229	0.001980703	0.005768672	yes	thiF	thiamine biosynthesis protein ThiF [Klebsiella pneumoniae subsp. pneumoniae HS11286] [Klebsiella pneumoniae]	Metabolism;Genetic Information Processing	Folding, sorting and degradation;Global and Overview;Metabolism of cofactors and vitamins	ko01100//Metabolic pathways;ko04122//Sulfur relay system;ko00730//Thiamine metabolism	K03148	-	-	-
KPHS_02120	9.333333333	30.33333333	3.983333333	10.85333333	1.446090081	0.000275701	0.000984681	yes	thiE	thiamine-phosphate pyrophosphorylase [Klebsiella pneumoniae subsp. pneumoniae HS11286] [Klebsiella pneumoniae]	Metabolism	Global and Overview;Metabolism of cofactors and vitamins	ko01100//Metabolic pathways;ko00730//Thiamine metabolism	K00788	-	-	-
KPHS_02130	56.33333333	97.33333333	7.393333333	12.11	0.711902	0.002947821	0.008192696	no	thiC	thiamin biosynthesis protein for pyrimidine moiety [Klebsiella pneumoniae subsp. pneumoniae HS11286] [Klebsiella pneumoniae]	Metabolism	Metabolism of cofactors and vitamins;Global and Overview	ko01100//Metabolic pathways;ko00730//Thiamine metabolism	K03147	-	GO:0051540//metal cluster binding;GO:0051536//iron-sulfur cluster binding;GO:0043167//ion binding;GO:0005488//binding;GO:0043169//cation binding;GO:0003824//catalytic activity	GO:0044237//cellular metabolic process;GO:1901360//organic cyclic compound metabolic process;GO:0006772//thiamine metabolic process;GO:0006790//sulfur compound metabolic process;GO:0051188//cofactor biosynthetic process;GO:0044710//single-organism metabolic process;GO:0006807//nitrogen compound metabolic process;GO:1901564//organonitrogen compound metabolic process;GO:0034641//cellular nitrogen c…
KPHS_02140	20.66666667	44.33333333	10.48333333	21.94333333	1.065685181	0.000350853	0.001220012	yes	rsd	regulator of sigma D [Klebsiella pneumoniae subsp. pneumoniae DSM 30104] [Klebsiella pneumoniae]	-	-	-	-	-	-	-
KPHS_02150	120	210.6666667	39.06	62.82666667	0.685685089	4.71E-05	0.000198221	no	nudC	NADH pyrophosphatase [Klebsiella pneumoniae subsp. pneumoniae HS11286] [Klebsiella pneumoniae]	Metabolism	Global and Overview;Metabolism of cofactors and vitamins	ko01100//Metabolic pathways;ko00760//Nicotinate and nicotinamide metabolism	K03426	-	GO:0046914//transition metal ion binding;GO:0043169//cation binding;GO:0005488//binding;GO:0046872//metal ion binding;GO:0043167//ion binding;GO:0003824//catalytic activity	-
KPHS_02160	819	1228.666667	193.7966667	268.25	0.469034415	4.84E-05	0.000203619	no	hemE	uroporphyrinogen decarboxylase [Klebsiella pneumoniae subsp. pneumoniae HS11286] [Klebsiella pneumoniae]	Metabolism	Global and Overview;Metabolism of cofactors and vitamins	ko01100//Metabolic pathways;ko01110//Biosynthesis of secondary metabolites;ko00860//Porphyrin and chlorophyll metabolism	K01599	GO:0005623//cell;GO:0005622//intracellular;GO:0044464//cell part;GO:0044424//intracellular part	GO:0003824//catalytic activity;GO:0016829//lyase activity;GO:0016830//carbon-carbon lyase activity	GO:0046483//heterocycle metabolic process;GO:0019438//aromatic compound biosynthetic process;GO:0044271//cellular nitrogen compound biosynthetic process;GO:1901576//organic substance biosynthetic process;GO:0006807//nitrogen compound metabolic process;GO:0044237//cellular metabolic process;GO:0051188//cofactor biosynthetic process;GO:1901566//organonitrogen compound biosynthetic process;GO:004424…
KPHS_02170	259.6666667	487.3333333	97.90666667	170.9466667	0.804067287	1.65E-09	1.35E-08	no	nfi	endonuclease V [Klebsiella pneumoniae subsp. pneumoniae HS11286] [Klebsiella pneumoniae]	-	-	-	-	GO:0044424//intracellular part;GO:0005623//cell;GO:0044464//cell part;GO:0005622//intracellular	GO:0016888//endodeoxyribonuclease activity, producing 5'-phosphomonoesters;GO:0004519//endonuclease activity;GO:0004536//deoxyribonuclease activity;GO:0043167//ion binding;GO:0016788//hydrolase activity, acting on ester bonds;GO:0004520//endodeoxyribonuclease activity;GO:0043169//cation binding;GO:0003824//catalytic activity;GO:0016893//endonuclease activity, active with either ribo- or deoxyribo…	GO:0044237//cellular metabolic process;GO:0009057//macromolecule catabolic process;GO:0051716//cellular response to stimulus;GO:1901361//organic cyclic compound catabolic process;GO:0071704//organic substance metabolic process;GO:0008152//metabolic process;GO:0034655//nucleobase-containing compound catabolic process;GO:0006807//nitrogen compound metabolic process;GO:0009056//catabolic process;GO:…
KPHS_02180	412	541.3333333	173.7866667	218.11	0.327738517	0.018454451	0.040999967	no	yjaG	PF04222 family protein [Klebsiella pneumoniae UHKPC23] [Klebsiella pneumoniae]	-	-	-	-	-	-	-
KPHS_02190	3094	3393.666667	2867.926667	2918.943333	0.025438069	0.821364678	0.901497818	no	hupA	transcriptional regulator HU subunit alpha [Enterobacter aerogenes KCTC 2190] [Enterobacter aerogenes]	-	-	-	-	-	-	GO:0006996//organelle organization;GO:0016043//cellular component organization;GO:0009987//cellular process;GO:0071840//cellular component organization or biogenesis;GO:0051276//chromosome organization
KPHS_02200	467	545.3333333	171.4266667	175.5333333	0.034153472	0.805026614	0.889949942	no	yjaH	PF07356 family protein [Klebsiella pneumoniae UHKPC24] [Klebsiella pneumoniae]	-	-	-	-	-	-	-
KPHS_02210	2.666666667	3.333333333	1.68	1.7	0.017073513	1	1	no	zraP	zinc resistance protein [Klebsiella pneumoniae subsp. pneumoniae HS11286] [Klebsiella pneumoniae]	Environmental Information Processing	Signal transduction	ko02020//Two-component system	K07803	GO:0005623//cell;GO:0044464//cell part	-	-
KPHS_02220	0	0	0.001	0.001	0	1	1	notest	--	hypothetical protein [Klebsiella pneumoniae ISC21] [Klebsiella pneumoniae]	-	-	-	-	-	-	-
KPHS_02230	170.6666667	242.3333333	30.61333333	41.91333333	0.453249121	0.027000775	0.057059648	no	zraS	sensor kinase of Zn/Pb responsive two-component regulatory system [Klebsiella pneumoniae subsp. pneumoniae HS11286] [Klebsiella pneumoniae]	Environmental Information Processing	Signal transduction	ko02020//Two-component system	K07709	-	GO:0036094//small molecule binding;GO:0097159//organic cyclic compound binding;GO:0005488//binding;GO:0016772//transferase activity, transferring phosphorus-containing groups;GO:0032550//purine ribonucleoside binding;GO:0097367//carbohydrate derivative binding;GO:0001882//nucleoside binding;GO:1901363//heterocyclic compound binding;GO:0003824//catalytic activity;GO:0001883//purine nucleoside bind…	GO:0007165//signal transduction;GO:0023052//signaling;GO:0009987//cellular process;GO:0050896//response to stimulus;GO:0006793//phosphorus metabolic process;GO:0044699//single-organism process;GO:0044237//cellular metabolic process;GO:0044763//single-organism cellular process;GO:0065007//biological regulation;GO:0008152//metabolic process;GO:0050789//regulation of biological process;GO:0044700//s…
KPHS_02240	90.66666667	145.3333333	17.00333333	27.19666667	0.67761224	0.012655335	0.029471329	no	zraR	DNA-binding response regulator in two-component regulatory system with ZraS [Klebsiella pneumoniae subsp. pneumoniae HS11286] [Klebsiella pneumoniae]	Environmental Information Processing	Signal transduction	ko02020//Two-component system	K07713	-	GO:0097159//organic cyclic compound binding;GO:0097367//carbohydrate derivative binding;GO:0016818//hydrolase activity, acting on acid anhydrides, in phosphorus-containing anhydrides;GO:0003676//nucleic acid binding;GO:0005488//binding;GO:0016817//hydrolase activity, acting on acid anhydrides;GO:0005515//protein binding;GO:0032549//ribonucleoside binding;GO:0003824//catalytic activity;GO:1901363/…	GO:0090304//nucleic acid metabolic process;GO:0006725//cellular aromatic compound metabolic process;GO:0050794//regulation of cellular process;GO:0007165//signal transduction;GO:0009987//cellular process;GO:0010467//gene expression;GO:0044249//cellular biosynthetic process;GO:0044260//cellular macromolecule metabolic process;GO:0034654//nucleobase-containing compound biosynthetic process;GO:19015…
KPHS_02250	1438.333333	1125.666667	279.1866667	201.4333333	-0.470927602	0.001730928	0.005149035	no	purD	phosphoribosylamine--glycine ligase [Klebsiella pneumoniae UHKPC23] [Klebsiella pneumoniae]	Metabolism	Nucleotide metabolism;Global and Overview	ko01100//Metabolic pathways;ko01110//Biosynthesis of secondary metabolites;ko01130//Biosynthesis of antibiotics;ko00230//Purine metabolism	K01945	-	-	-
KPHS_02260	1150	1267.333333	179.4266667	180.76	0.01068114	0.94517869	1	no	purH	phosphoribosylaminoimidazolecarboxamide formyltransferase/IMP cyclohydrolase, partial [Klebsiella sp. MS 92-3]	Metabolism	Global and Overview;Metabolism of cofactors and vitamins;Nucleotide metabolism	ko01100//Metabolic pathways;ko01110//Biosynthesis of secondary metabolites;ko01130//Biosynthesis of antibiotics;ko00230//Purine metabolism;ko00670//One carbon pool by folate	K00602	-	GO:0016741//transferase activity, transferring one-carbon groups;GO:0016742//hydroxymethyl-, formyl- and related transferase activity;GO:0016814//hydrolase activity, acting on carbon-nitrogen (but not peptide) bonds, in cyclic amidines;GO:0003824//catalytic activity;GO:0019238//cyclohydrolase activity;GO:0016787//hydrolase activity;GO:0016740//transferase activity;GO:0016810//hydrolase activity, …	GO:1901564//organonitrogen compound metabolic process;GO:0006796//phosphate-containing compound metabolic process;GO:0072521//purine-containing compound metabolic process;GO:0019438//aromatic compound biosynthetic process;GO:0009168//purine ribonucleoside monophosphate biosynthetic process;GO:0009127//purine nucleoside monophosphate biosynthetic process;GO:0044238//primary metabolic process;GO:00…
KPHS_02270	97.33333333	161.6666667	54.38666667	83.57333333	0.619789673	0.001488941	0.004475598	no	yjaB	acetyltransferase [Klebsiella pneumoniae]	-	-	-	-	-	GO:0016740//transferase activity;GO:0003824//catalytic activity	-
KPHS_02280	33	23.33333333	8.86	5.94	-0.576843768	0.048369942	0.094235212	no	metA	homoserine O-succinyltransferase [Klebsiella pneumoniae subsp. pneumoniae HS11286] [Klebsiella pneumoniae]	Metabolism	Amino acid metabolism;Global and Overview;Energy metabolism	ko01100//Metabolic pathways;ko01110//Biosynthesis of secondary metabolites;ko01230//Biosynthesis of amino acids;ko00270//Cysteine and methionine metabolism;ko00920//Sulfur metabolism	K00651	-	GO:0016750//O-succinyltransferase activity;GO:0016748//succinyltransferase activity;GO:0016746//transferase activity, transferring acyl groups;GO:0008374//O-acyltransferase activity;GO:0016740//transferase activity;GO:0016747//transferase activity, transferring acyl groups other than amino-acyl groups;GO:0003824//catalytic activity	GO:0043436//oxoacid metabolic process;GO:0044272//sulfur compound biosynthetic process;GO:0044711//single-organism biosynthetic process;GO:0044710//single-organism metabolic process;GO:0071704//organic substance metabolic process;GO:0006082//organic acid metabolic process;GO:1901564//organonitrogen compound metabolic process;GO:0009067//aspartate family amino acid biosynthetic process;GO:0006520/…
KPHS_02290	12.33333333	17.33333333	1.966666667	2.256666667	0.198440879	0.671648764	0.783447986	no	aceB	malate synthase A [Klebsiella pneumoniae subsp. pneumoniae DSM 30104] [Klebsiella pneumoniae]	Metabolism	Global and Overview;Carbohydrate metabolism	ko01100//Metabolic pathways;ko01120//Microbial metabolism in diverse environments;ko01110//Biosynthesis of secondary metabolites;ko01200//Carbon metabolism;ko00620//Pyruvate metabolism;ko00630//Glyoxylate and dicarboxylate metabolism	K01638	-	GO:0003824//catalytic activity;GO:0016740//transferase activity;GO:0016746//transferase activity, transferring acyl groups;GO:0046912//transferase activity, transferring acyl groups, acyl groups converted into alkyl on transfer	GO:0055114//oxidation-reduction process;GO:0071704//organic substance metabolic process;GO:0044238//primary metabolic process;GO:0009987//cellular process;GO:0005975//carbohydrate metabolic process;GO:0006091//generation of precursor metabolites and energy;GO:0044237//cellular metabolic process;GO:0044763//single-organism cellular process;GO:0044699//single-organism process;GO:0045333//cellular r…
KPHS_02300	13	17	2.49	2.67	0.100694	0.801386724	0.886566658	no	aceA	isocitrate lyase [Klebsiella pneumoniae]	Metabolism	Global and Overview;Carbohydrate metabolism	ko01100//Metabolic pathways;ko01120//Microbial metabolism in diverse environments;ko01110//Biosynthesis of secondary metabolites;ko01200//Carbon metabolism;ko00630//Glyoxylate and dicarboxylate metabolism	K01637	-	GO:0016833//oxo-acid-lyase activity;GO:0003824//catalytic activity;GO:0016830//carbon-carbon lyase activity;GO:0016829//lyase activity	GO:0044281//small molecule metabolic process;GO:0008152//metabolic process;GO:0044763//single-organism cellular process;GO:0044699//single-organism process;GO:0006082//organic acid metabolic process;GO:0071704//organic substance metabolic process;GO:0043436//oxoacid metabolic process;GO:0044710//single-organism metabolic process;GO:0044237//cellular metabolic process;GO:0009987//cellular process
KPHS_02310	17	22.33333333	2.46	2.9	0.237394585	0.478584487	0.609011033	no	aceK	bifunctional isocitrate dehydrogenase kinase/phosphatase protein [Klebsiella pneumoniae subsp. pneumoniae HS11286] [Klebsiella pneumoniae]	-	-	-	-	-	-	-
KPHS_02320	260.6666667	248.6666667	72.82666667	64.95666667	-0.164989213	0.28347527	0.405106568	no	iclR	repressor of aceBA operon [Klebsiella pneumoniae subsp. pneumoniae MGH 78578] [Klebsiella pneumoniae]	-	-	-	-	-	-	GO:1901362//organic cyclic compound biosynthetic process;GO:1901360//organic cyclic compound metabolic process;GO:0009059//macromolecule biosynthetic process;GO:0046483//heterocycle metabolic process;GO:0032774//RNA biosynthetic process;GO:0006725//cellular aromatic compound metabolic process;GO:1901576//organic substance biosynthetic process;GO:0018130//heterocycle biosynthetic process;GO:004424…
KPHS_02330	1262	2230.666667	86.94333333	144.59	0.733820464	9.43E-09	6.98E-08	no	metH	methionine synthase [Klebsiella pneumoniae]	Metabolism	Amino acid metabolism;Metabolism of other amino acids;Metabolism of cofactors and vitamins;Global and Overview	ko01100//Metabolic pathways;ko01110//Biosynthesis of secondary metabolites;ko01230//Biosynthesis of amino acids;ko00270//Cysteine and methionine metabolism;ko00450//Selenocompound metabolism;ko00670//One carbon pool by folate	K00548	-	GO:0016741//transferase activity, transferring one-carbon groups;GO:0008168//methyltransferase activity;GO:0043169//cation binding;GO:0008172//S-methyltransferase activity;GO:0019842//vitamin binding;GO:0043167//ion binding;GO:0036094//small molecule binding;GO:0046872//metal ion binding;GO:0016740//transferase activity;GO:0046914//transition metal ion binding;GO:0005488//binding;GO:0003824//cata…	GO:0071704//organic substance metabolic process;GO:0000097//sulfur amino acid biosynthetic process;GO:0006807//nitrogen compound metabolic process;GO:1901564//organonitrogen compound metabolic process;GO:0006790//sulfur compound metabolic process;GO:0044249//cellular biosynthetic process;GO:0006725//cellular aromatic compound metabolic process;GO:0044763//single-organism cellular process;GO:19015…
KPHS_02340	202.3333333	524	31.03333333	76.36666667	1.299124386	4.73E-15	6.51E-14	yes	yjbB	Na+/Pi-cotransporter [Klebsiella pneumoniae]	-	-	-	-	-	-	GO:0044765//single-organism transport;GO:0006817//phosphate ion transport;GO:0051234//establishment of localization;GO:0006810//transport;GO:0015698//inorganic anion transport;GO:0006820//anion transport;GO:1902578//single-organism localization;GO:0006811//ion transport;GO:0044699//single-organism process;GO:0051179//localization
KPHS_02350	13	16.33333333	4.18	4.676666667	0.161977661	0.708581017	0.814318194	no	HI_0607	shikimate 5-dehydrogenase [Klebsiella pneumoniae subsp. pneumoniae HS11286] [Klebsiella pneumoniae]	Metabolism	Global and Overview;Amino acid metabolism	ko01100//Metabolic pathways;ko01110//Biosynthesis of secondary metabolites;ko01130//Biosynthesis of antibiotics;ko01230//Biosynthesis of amino acids;ko00400//Phenylalanine, tyrosine and tryptophan biosynthesis	K00014	-	GO:0003824//catalytic activity	GO:0008152//metabolic process;GO:0044710//single-organism metabolic process;GO:0044699//single-organism process
KPHS_02360	15	15.33333333	3.013333333	2.996666667	-0.008001657	1	1	no	sorE	L-sorbose 1-phosphate reductase [Klebsiella pneumoniae subsp. pneumoniae HS11286] [Klebsiella pneumoniae]	-	-	-	-	-	GO:0003824//catalytic activity	GO:0044699//single-organism process;GO:0008152//metabolic process;GO:0044710//single-organism metabolic process
KPHS_02370	1	0.666666667	0.27	0.136666667	-0.982297998	0.63589263	0.75089971	no	sorM	PTS enzyme IID, mannose-specific [Klebsiella pneumoniae subsp. pneumoniae MGH 78578] [Klebsiella pneumoniae]	Environmental Information Processing;Metabolism	Carbohydrate metabolism;Membrane transport	ko02060//Phosphotransferase system (PTS);ko00051//Fructose and mannose metabolism	K02815	GO:0016020//membrane;GO:0044425//membrane part;GO:0031224//intrinsic component of membrane	-	-
KPHS_02380	0	0.666666667	0.001	0.243333333	7.926790153	0.508023487	0.635721866	no	sorA	sorbose permease IIC component [Klebsiella pneumoniae subsp. pneumoniae HS11286] [Klebsiella pneumoniae]	Environmental Information Processing;Metabolism	Membrane transport;Carbohydrate metabolism	ko02060//Phosphotransferase system (PTS);ko00051//Fructose and mannose metabolism	K02814	GO:0031224//intrinsic component of membrane;GO:0016020//membrane;GO:0044425//membrane part	-	-
KPHS_02390	1.333333333	3	0.673333333	1.296666667	0.945414862	0.401292981	0.529682059	no	sorB	PTS system fructose transporter subunit IIB [Klebsiella pneumoniae]	Metabolism;Environmental Information Processing	Membrane transport;Carbohydrate metabolism	ko02060//Phosphotransferase system (PTS);ko00051//Fructose and mannose metabolism	K02813	-	GO:1901476//carbohydrate transporter activity;GO:0005215//transporter activity;GO:0022857//transmembrane transporter activity;GO:0022892//substrate-specific transporter activity;GO:0022891//substrate-specific transmembrane transporter activity;GO:0015144//carbohydrate transmembrane transporter activity	GO:0008643//carbohydrate transport;GO:0044765//single-organism transport;GO:0071702//organic substance transport;GO:0051234//establishment of localization;GO:0051179//localization;GO:0006810//transport;GO:0044699//single-organism process;GO:1902578//single-organism localization
KPHS_02400	0.666666667	1.333333333	0.353333333	0.753333333	1.092258508	0.702877311	0.80999419	no	sorF	sorbose-specific phosphotransferase enzyme IIA component [Klebsiella pneumoniae subsp. pneumoniae HS11286] [Klebsiella pneumoniae]	Metabolism;Environmental Information Processing	Membrane transport;Carbohydrate metabolism	ko02060//Phosphotransferase system (PTS);ko00051//Fructose and mannose metabolism	K02812	GO:0044425//membrane part;GO:0016020//membrane;GO:0031224//intrinsic component of membrane	GO:0016740//transferase activity;GO:0016772//transferase activity, transferring phosphorus-containing groups;GO:0003824//catalytic activity	GO:0051179//localization;GO:0051234//establishment of localization;GO:0006810//transport;GO:0044765//single-organism transport;GO:0071702//organic substance transport;GO:0008643//carbohydrate transport;GO:1902578//single-organism localization;GO:0044699//single-organism process
KPHS_02410	8.666666667	13	2.86	3.513333333	0.296825314	0.450135679	0.581187838	no	sorD	sorbitol-6-phosphate 2-dehydrogenase [Klebsiella pneumoniae subsp. pneumoniae HS11286] [Klebsiella pneumoniae]	Metabolism	Carbohydrate metabolism	ko00051//Fructose and mannose metabolism	K00068	-	GO:0016614//oxidoreductase activity, acting on CH-OH group of donors;GO:0003824//catalytic activity;GO:0016616//oxidoreductase activity, acting on the CH-OH group of donors, NAD or NADP as acceptor;GO:0016491//oxidoreductase activity	GO:0044710//single-organism metabolic process;GO:0008152//metabolic process;GO:0044699//single-organism process
KPHS_02420	52	45.33333333	13.86666667	11.91666667	-0.218640286	0.456698712	0.587348582	no	sorC	SorC family transcriptional regulator [Klebsiella pneumoniae subsp. pneumoniae HS11286] [Klebsiella pneumoniae]	-	-	-	-	-	GO:0005488//binding	-
KPHS_02430	379.6666667	368.6666667	107.7833333	95.94333333	-0.167879641	0.254910899	0.37477291	no	rluF	23S rRNA pseudouridine synthase F [Klebsiella pneumoniae subsp. pneumoniae HS11286] [Klebsiella pneumoniae]	-	-	-	-	-	GO:0016866//intramolecular transferase activity;GO:0016853//isomerase activity;GO:0003676//nucleic acid binding;GO:0005488//binding;GO:0003824//catalytic activity;GO:0097159//organic cyclic compound binding;GO:1901363//heterocyclic compound binding	GO:0009987//cellular process;GO:0046483//heterocycle metabolic process;GO:0071704//organic substance metabolic process;GO:0006725//cellular aromatic compound metabolic process;GO:0090304//nucleic acid metabolic process;GO:0008152//metabolic process;GO:0044237//cellular metabolic process;GO:0044260//cellular macromolecule metabolic process;GO:0043170//macromolecule metabolic process;GO:0016070//RN…
KPHS_02440	16	23	15.63333333	21.90333333	0.486525019	0.289831563	0.411738431	no	yjbD	competence regulator Spx YjbD [Klebsiella pneumoniae UHKPC23] [Klebsiella pneumoniae]	-	-	-	-	-	-	-
KPHS_02450	36	36.33333333	9.913333333	9.303333333	-0.091622523	0.745721733	0.844617062	no	panS	bile acid:sodium symporter [Klebsiella pneumoniae]	-	-	-	-	-	GO:0015075//ion transmembrane transporter activity;GO:0015291//secondary active transmembrane transporter activity;GO:0015294//solute:cation symporter activity;GO:0022892//substrate-specific transporter activity;GO:0022857//transmembrane transporter activity;GO:0015081//sodium ion transmembrane transporter activity;GO:0008324//cation transmembrane transporter activity;GO:0005343//organic acid:sod…	GO:0006811//ion transport;GO:0044699//single-organism process;GO:0006810//transport;GO:0015718//monocarboxylic acid transport;GO:0071702//organic substance transport;GO:0051234//establishment of localization;GO:0015849//organic acid transport;GO:0046942//carboxylic acid transport;GO:0015711//organic anion transport;GO:0051179//localization;GO:1902578//single-organism localization;GO:0006820//anio…
KPHS_02460	2743.666667	1911	514.4133333	342.69	-0.586023944	4.14E-06	2.10E-05	no	lysC	aspartate kinase III [Klebsiella pneumoniae subsp. pneumoniae HS11286] [Klebsiella pneumoniae]	Metabolism	Biosynthesis of other secondary metabolites;Amino acid metabolism;Global and Overview	ko01100//Metabolic pathways;ko01120//Microbial metabolism in diverse environments;ko01110//Biosynthesis of secondary metabolites;ko01130//Biosynthesis of antibiotics;ko01230//Biosynthesis of amino acids;ko00260//Glycine, serine and threonine metabolism;ko00270//Cysteine and methionine metabolism;ko01210//2-Oxocarboxylic acid metabolism;ko00300//Lysine biosynthesis;ko00261//Monobactam biosynthesis	K00928	-	GO:0005488//binding;GO:0031406//carboxylic acid binding;GO:0016772//transferase activity, transferring phosphorus-containing groups;GO:0043177//organic acid binding;GO:0043168//anion binding;GO:0043167//ion binding;GO:0036094//small molecule binding;GO:0016740//transferase activity;GO:0003824//catalytic activity	GO:0044710//single-organism metabolic process;GO:0044237//cellular metabolic process;GO:0043436//oxoacid metabolic process;GO:0071704//organic substance metabolic process;GO:0009987//cellular process;GO:0016053//organic acid biosynthetic process;GO:1901605//alpha-amino acid metabolic process;GO:0044281//small molecule metabolic process;GO:0044763//single-organism cellular process;GO:0009067//aspa…
KPHS_02470	10447.33333	9763.333333	1600.32	1424.736667	-0.167665124	0.214469804	0.325965696	no	pgi	Glucose-6-phosphate isomerase [Klebsiella pneumoniae 30684/NJST258_2] [Klebsiella pneumoniae]	Metabolism	Carbohydrate metabolism;Global and Overview	ko01100//Metabolic pathways;ko01120//Microbial metabolism in diverse environments;ko01110//Biosynthesis of secondary metabolites;ko01130//Biosynthesis of antibiotics;ko01200//Carbon metabolism;ko00010//Glycolysis / Gluconeogenesis;ko00520//Amino sugar and nucleotide sugar metabolism;ko00030//Pentose phosphate pathway;ko00500//Starch and sucrose metabolism	K01810	-	-	-
KPHS_02480	22	33.33333333	12.24	19.17	0.647246779	0.083395135	0.149583301	no	fdtC	UDP-3-O-(3-hydroxymyristoyl)-glucosamine N-acyltransferase [Klebsiella pneumoniae subsp. pneumoniae HS11286] [Klebsiella pneumoniae]	-	-	-	-	-	GO:0016746//transferase activity, transferring acyl groups;GO:0003824//catalytic activity;GO:0016740//transferase activity	GO:0044710//single-organism metabolic process;GO:0044763//single-organism cellular process;GO:0044249//cellular biosynthetic process;GO:0071704//organic substance metabolic process;GO:0044711//single-organism biosynthetic process;GO:0044699//single-organism process;GO:0044237//cellular metabolic process;GO:1901576//organic substance biosynthetic process;GO:0006629//lipid metabolic process;GO:0019…
KPHS_02490	24	38.66666667	11.71333333	17.96333333	0.616903395	0.034421971	0.070471387	no	--	Protease synthase and sporulation negative regulatory protein PAI 1 [Klebsiella pneumoniae 30684/NJST258_2] [Klebsiella pneumoniae]	-	-	-	-	-	GO:0003824//catalytic activity	-
KPHS_02500	6.666666667	8	4.33	4.633333333	0.097683452	0.897320517	0.963889813	no	yjgF	endoribonuclease L-PSP [Klebsiella pneumoniae subsp. pneumoniae KPNIH10] [Klebsiella pneumoniae]	-	-	-	-	-	-	-
KPHS_02510	0	0	0.001	0.001	0	1	1	notest	--	L-asparagine permease [Klebsiella pneumoniae subsp. pneumoniae MGH 78578] [Klebsiella pneumoniae]	-	-	-	-	GO:0016020//membrane;GO:0044425//membrane part;GO:0031224//intrinsic component of membrane	GO:0015075//ion transmembrane transporter activity;GO:0046943//carboxylic acid transmembrane transporter activity;GO:0005342//organic acid transmembrane transporter activity;GO:0008514//organic anion transmembrane transporter activity;GO:0022857//transmembrane transporter activity;GO:0005215//transporter activity;GO:0022891//substrate-specific transmembrane transporter activity;GO:0022892//substr…	GO:0006811//ion transport;GO:0046942//carboxylic acid transport;GO:0051234//establishment of localization;GO:0006810//transport;GO:0006820//anion transport;GO:0044763//single-organism cellular process;GO:0044699//single-organism process;GO:0015849//organic acid transport;GO:0071702//organic substance transport;GO:0051179//localization;GO:0015711//organic anion transport;GO:1902578//single-organis…
KPHS_02520	0	0	0.001	0.001	0	1	1	notest	--	L-asparagine permease [Klebsiella pneumoniae subsp. pneumoniae HS11286] [Klebsiella pneumoniae]	-	-	-	-	GO:0044425//membrane part;GO:0031224//intrinsic component of membrane;GO:0016020//membrane	GO:0022891//substrate-specific transmembrane transporter activity;GO:0015075//ion transmembrane transporter activity;GO:0005342//organic acid transmembrane transporter activity;GO:0005215//transporter activity;GO:0022857//transmembrane transporter activity;GO:0008509//anion transmembrane transporter activity;GO:0046943//carboxylic acid transmembrane transporter activity;GO:0008514//organic anion …	GO:0006810//transport;GO:0006811//ion transport;GO:0015849//organic acid transport;GO:0009987//cellular process;GO:0015711//organic anion transport;GO:0006820//anion transport;GO:0044765//single-organism transport;GO:0044699//single-organism process;GO:0046942//carboxylic acid transport;GO:0044763//single-organism cellular process;GO:0071702//organic substance transport;GO:0051179//localization;G…
KPHS_02530	0.333333333	3.333333333	0.15	0.916666667	2.611434712	0.029400061	0.061412251	no	--	branched-chain amino acid ABC transporter permease [Klebsiella pneumoniae]	-	-	-	-	-	-	-
KPHS_02540	7	11.33333333	1.486666667	2.193333333	0.561043874	0.242800838	0.359617891	no	KPN78578_43500	inner membrane protein [Klebsiella pneumoniae]	-	-	-	-	-	-	-
KPHS_02550	27.66666667	48	17.4	27.78	0.674959293	0.008641763	0.021143759	no	psiE	phosphate-starvation-inducible protein PsiE [Klebsiella pneumoniae subsp. pneumoniae HS11286] [Klebsiella pneumoniae]	-	-	-	-	-	-	-
KPHS_02560	438.6666667	49.66666667	127.0566667	13.76333333	-3.206570253	6.12E-33	2.38E-31	yes	malG	maltose transporter permease [Klebsiella pneumoniae subsp. pneumoniae HS11286] [Klebsiella pneumoniae]	Environmental Information Processing	Membrane transport	ko02010//ABC transporters	K10110	GO:0016020//membrane;GO:0044425//membrane part;GO:0031224//intrinsic component of membrane	-	GO:0044699//single-organism process;GO:0006810//transport;GO:0044765//single-organism transport;GO:0051234//establishment of localization;GO:1902578//single-organism localization;GO:0051179//localization
KPHS_02570	1560.666667	183.6666667	259.2466667	27.99	-3.211342047	1.78E-31	6.49E-30	yes	malF	maltose transporter membrane protein [Klebsiella pneumoniae subsp. pneumoniae HS11286] [Klebsiella pneumoniae]	Environmental Information Processing	Membrane transport	ko02010//ABC transporters	K10109	GO:0031224//intrinsic component of membrane;GO:0016020//membrane;GO:0044425//membrane part	-	GO:0051179//localization;GO:0051234//establishment of localization
KPHS_02580	4890	333.3333333	1049.173333	72.1	-3.863109975	1.30E-41	6.69E-40	yes	malE	maltose ABC transporter periplasmic protein [Klebsiella pneumoniae subsp. pneumoniae HS11286] [Klebsiella pneumoniae]	Cellular Processes;Environmental Information Processing	Cell motility;Membrane transport	ko02010//ABC transporters;ko02030//Bacterial chemotaxis	K10108	-	GO:0015144//carbohydrate transmembrane transporter activity;GO:1901476//carbohydrate transporter activity;GO:0022891//substrate-specific transmembrane transporter activity;GO:0051119//sugar transmembrane transporter activity;GO:0015154//disaccharide transmembrane transporter activity;GO:0015157//oligosaccharide transmembrane transporter activity;GO:0022857//transmembrane transporter activity;GO:0…	GO:0044699//single-organism process;GO:0015772//oligosaccharide transport;GO:0051234//establishment of localization;GO:1902578//single-organism localization;GO:0008643//carbohydrate transport;GO:0006810//transport;GO:0044765//single-organism transport;GO:0071702//organic substance transport;GO:0015766//disaccharide transport;GO:0051179//localization
KPHS_02590	3329	150.3333333	765.1666667	32.53666667	-4.555635664	1.14E-70	1.41E-68	yes	malK	maltose/maltodextrin transporter ATP-binding protein [Klebsiella pneumoniae subsp. pneumoniae HS11286] [Klebsiella pneumoniae]	Environmental Information Processing	Membrane transport	ko02010//ABC transporters	K10111	GO:0005886//plasma membrane;GO:0016020//membrane;GO:0044464//cell part;GO:0005623//cell;GO:0071944//cell periphery	GO:0005215//transporter activity;GO:1901476//carbohydrate transporter activity;GO:0022857//transmembrane transporter activity;GO:0097159//organic cyclic compound binding;GO:0022892//substrate-specific transporter activity;GO:0016787//hydrolase activity;GO:0097367//carbohydrate derivative binding;GO:0015157//oligosaccharide transmembrane transporter activity;GO:0015154//disaccharide transmembrane …	GO:0044270//cellular nitrogen compound catabolic process;GO:0044763//single-organism cellular process;GO:0006195//purine nucleotide catabolic process;GO:0044237//cellular metabolic process;GO:0046700//heterocycle catabolic process;GO:1901565//organonitrogen compound catabolic process;GO:0071702//organic substance transport;GO:0006753//nucleoside phosphate metabolic process;GO:0071704//organic sub…
KPHS_02600	10805.66667	363.6666667	2138.143333	69.90666667	-4.934784714	1.27E-73	1.67E-71	yes	lamB2	maltoporin [Klebsiella pneumoniae]	-	-	-	-	-	-	-
KPHS_02610	2731.666667	175	761.7133333	46.21666667	-4.042763034	1.29E-61	1.29E-59	yes	malM	maltose operon periplasmic protein precursor [Klebsiella sp. MS 92-3]	-	-	-	-	GO:0044464//cell part;GO:0005623//cell	-	-
KPHS_02620	120.3333333	193	61.21333333	87.41	0.513952407	0.003580166	0.009787351	no	ubiC	chorismate pyruvate lyase [Klebsiella pneumoniae subsp. pneumoniae HS11286] [Klebsiella pneumoniae]	Metabolism	Global and Overview;Metabolism of cofactors and vitamins	ko01100//Metabolic pathways;ko01110//Biosynthesis of secondary metabolites;ko00130//Ubiquinone and other terpenoid-quinone biosynthesis	K03181	-	GO:0016829//lyase activity;GO:0016833//oxo-acid-lyase activity;GO:0016830//carbon-carbon lyase activity;GO:0003824//catalytic activity	GO:0043436//oxoacid metabolic process;GO:0006090//pyruvate metabolic process;GO:0044237//cellular metabolic process;GO:0019752//carboxylic acid metabolic process;GO:0006743//ubiquinone metabolic process;GO:0009987//cellular process;GO:0006082//organic acid metabolic process;GO:0006732//coenzyme metabolic process;GO:0071704//organic substance metabolic process;GO:0032787//monocarboxylic acid metab…
KPHS_02630	256.6666667	407	74.56	107.35	0.525848426	0.00017988	0.00066692	no	ubiA	4-hydroxybenzoate octaprenyltransferase [Klebsiella pneumoniae subsp. pneumoniae HS11286] [Klebsiella pneumoniae]	Metabolism	Metabolism of cofactors and vitamins;Global and Overview	ko01100//Metabolic pathways;ko01110//Biosynthesis of secondary metabolites;ko00130//Ubiquinone and other terpenoid-quinone biosynthesis	K03179	GO:0016020//membrane;GO:0044425//membrane part;GO:0031224//intrinsic component of membrane	GO:0003824//catalytic activity	GO:0044237//cellular metabolic process;GO:0051186//cofactor metabolic process;GO:0006733//oxidoreduction coenzyme metabolic process;GO:0071704//organic substance metabolic process;GO:0008152//metabolic process;GO:0042180//cellular ketone metabolic process;GO:0044699//single-organism process;GO:1901661//quinone metabolic process;GO:0009987//cellular process;GO:0006732//coenzyme metabolic process;G…
KPHS_02640	3614	3267.666667	375.57	304	-0.305010503	0.022364738	0.048536239	no	plsB	glycerol-3-phosphate acyltransferase [Klebsiella pneumoniae subsp. pneumoniae HS11286] [Klebsiella pneumoniae]	Metabolism	Global and Overview;Lipid metabolism	ko01100//Metabolic pathways;ko01110//Biosynthesis of secondary metabolites;ko00564//Glycerophospholipid metabolism;ko00561//Glycerolipid metabolism	K00631	GO:0016020//membrane	GO:0016740//transferase activity;GO:0016746//transferase activity, transferring acyl groups;GO:0003824//catalytic activity;GO:0016747//transferase activity, transferring acyl groups other than amino-acyl groups	GO:0044238//primary metabolic process;GO:0046341//CDP-diacylglycerol metabolic process;GO:0071704//organic substance metabolic process;GO:0044237//cellular metabolic process;GO:0006644//phospholipid metabolic process;GO:0044763//single-organism cellular process;GO:0006650//glycerophospholipid metabolic process;GO:0009987//cellular process;GO:0044255//cellular lipid metabolic process;GO:0006796//p…
KPHS_02650	59.66666667	40.33333333	39.80333333	26.85333333	-0.567788072	0.020059042	0.044027402	no	dgkA	Diacylglycerol kinase [Klebsiella pneumoniae 30684/NJST258_2] [Klebsiella pneumoniae]	Metabolism	Lipid metabolism;Global and Overview	ko01100//Metabolic pathways;ko01110//Biosynthesis of secondary metabolites;ko00564//Glycerophospholipid metabolism;ko00561//Glycerolipid metabolism	K00901	-	GO:0003824//catalytic activity;GO:0016740//transferase activity;GO:0016772//transferase activity, transferring phosphorus-containing groups	GO:0044763//single-organism cellular process;GO:0019637//organophosphate metabolic process;GO:0044255//cellular lipid metabolic process;GO:0044237//cellular metabolic process;GO:0006793//phosphorus metabolic process;GO:0044238//primary metabolic process;GO:0006644//phospholipid metabolic process;GO:0044710//single-organism metabolic process;GO:0006796//phosphate-containing compound metabolic proc…
KPHS_02660	1767.666667	1933	733.9233333	746.2466667	0.024023217	0.83958267	0.915147104	no	lexA	LexA repressor [Klebsiella pneumoniae subsp. pneumoniae HS11286] [Klebsiella pneumoniae]	-	-	-	-	-	GO:0016787//hydrolase activity;GO:0070011//peptidase activity, acting on L-amino acid peptides;GO:0004175//endopeptidase activity;GO:0003824//catalytic activity;GO:0008233//peptidase activity	GO:0008152//metabolic process;GO:0009059//macromolecule biosynthetic process;GO:0044238//primary metabolic process;GO:0097659//nucleic acid-templated transcription;GO:0051604//protein maturation;GO:0050896//response to stimulus;GO:0006508//proteolysis;GO:0044271//cellular nitrogen compound biosynthetic process;GO:0016485//protein processing;GO:0033554//cellular response to stress;GO:1901360//orga…
KPHS_02670	149.6666667	291.6666667	28.7	49.89666667	0.797892703	2.36E-06	1.25E-05	no	dinF	DNA-damage-inducible protein F [Klebsiella pneumoniae subsp. pneumoniae HS11286] [Klebsiella pneumoniae]	-	-	-	-	-	GO:0022804//active transmembrane transporter activity;GO:0015291//secondary active transmembrane transporter activity;GO:0005215//transporter activity;GO:0022857//transmembrane transporter activity	GO:0009987//cellular process;GO:0044763//single-organism cellular process;GO:0044699//single-organism process
KPHS_02680	0	0	0.001	0.001	0	1	1	notest	--	hypothetical protein [Enterobacter cloacae]	-	-	-	-	-	-	-
KPHS_02690	9.666666667	27.33333333	11.34	31.85	1.489872732	0.000229181	0.000829605	yes	yjbJ	CsbD-like protein [Klebsiella pneumoniae subsp. pneumoniae DSM 30104] [Klebsiella pneumoniae]	-	-	-	-	-	-	-
KPHS_02700	114.6666667	352.3333333	55.23666667	162.6666667	1.558220481	2.96E-17	4.78E-16	yes	zur	Fur family transcriptional regulator, zinc uptake regulator [Klebsiella pneumoniae subsp. pneumoniae KpQ3] [Klebsiella pneumoniae]	-	-	-	-	-	GO:0001071//nucleic acid binding transcription factor activity	GO:0006139//nucleobase-containing compound metabolic process;GO:0009987//cellular process;GO:1901362//organic cyclic compound biosynthetic process;GO:0006351//transcription, DNA-templated;GO:0090304//nucleic acid metabolic process;GO:0032774//RNA biosynthetic process;GO:0006807//nitrogen compound metabolic process;GO:0044237//cellular metabolic process;GO:0071704//organic substance metabolic proc…
KPHS_02710	0	0	0.001	0.001	0	1	1	notest	--	transcriptional regulator, Fur family [Klebsiella sp. 1_1_55]	-	-	-	-	-	-	-
KPHS_02720	171.6666667	236.6666667	87.77666667	117.3766667	0.419236254	0.032196146	0.066447982	no	--	hemolysin [Klebsiella pneumoniae subsp. pneumoniae HS11286] [Klebsiella pneumoniae]	-	-	-	-	-	-	-
KPHS_02730	182.3333333	282	45.97666667	62.22333333	0.436553809	0.025339172	0.054045911	no	dusA	tRNA-dihydrouridine synthase A [Klebsiella pneumoniae subsp. pneumoniae HS11286] [Klebsiella pneumoniae]	-	-	-	-	-	GO:0016627//oxidoreductase activity, acting on the CH-CH group of donors;GO:0097159//organic cyclic compound binding;GO:1901363//heterocyclic compound binding;GO:0016491//oxidoreductase activity;GO:0003824//catalytic activity;GO:0000166//nucleotide binding;GO:1901265//nucleoside phosphate binding;GO:0005488//binding;GO:0036094//small molecule binding	GO:0008152//metabolic process;GO:0044260//cellular macromolecule metabolic process;GO:0071704//organic substance metabolic process;GO:0090304//nucleic acid metabolic process;GO:0006807//nitrogen compound metabolic process;GO:0006725//cellular aromatic compound metabolic process;GO:0044699//single-organism process;GO:0044237//cellular metabolic process;GO:1901360//organic cyclic compound metabolic…
KPHS_02740	0.333333333	0	0.32	0.001	-8.321928095	1	1	no	pspG	phage shock protein G [Klebsiella pneumoniae subsp. pneumoniae HS11286] [Klebsiella pneumoniae]	-	-	-	-	-	-	-
KPHS_02750	105.6666667	183.6666667	26.99333333	45.35666667	0.748711476	6.63E-05	0.000270601	no	qor	quinone oxidoreductase [Klebsiella pneumoniae subsp. pneumoniae HS11286] [Klebsiella pneumoniae]	-	-	-	-	-	GO:0003824//catalytic activity	GO:0044710//single-organism metabolic process;GO:0044699//single-organism process;GO:0008152//metabolic process
KPHS_02760	905.6666667	1306.333333	160.6833333	207.8933333	0.3716232	0.00625209	0.015898667	no	dnaB	replicative DNA helicase [Klebsiella pneumoniae subsp. pneumoniae HS11286] [Klebsiella pneumoniae]	Genetic Information Processing	Replication and repair	ko03030//DNA replication	K02314	-	GO:0017111//nucleoside-triphosphatase activity;GO:0005488//binding;GO:0016818//hydrolase activity, acting on acid anhydrides, in phosphorus-containing anhydrides;GO:0016817//hydrolase activity, acting on acid anhydrides;GO:0097159//organic cyclic compound binding;GO:0032549//ribonucleoside binding;GO:0016462//pyrophosphatase activity;GO:0001883//purine nucleoside binding;GO:0003824//catalytic act…	GO:0032392//DNA geometric change;GO:0071103//DNA conformation change;GO:0009987//cellular process;GO:0051276//chromosome organization;GO:0016043//cellular component organization;GO:0006996//organelle organization;GO:0071840//cellular component organization or biogenesis
KPHS_02770	637.3333333	786.6666667	147.81	164.84	0.157322491	0.233118115	0.348761265	no	alr	alanine racemase [Klebsiella pneumoniae subsp. pneumoniae HS11286] [Klebsiella pneumoniae]	Metabolism	Metabolism of other amino acids;Global and Overview	ko01100//Metabolic pathways;ko00473//D-Alanine metabolism	K01775	-	GO:0016854//racemase and epimerase activity;GO:0003824//catalytic activity;GO:0043167//ion binding;GO:0043168//anion binding;GO:0016855//racemase and epimerase activity, acting on amino acids and derivatives;GO:0016853//isomerase activity;GO:0036361//racemase activity, acting on amino acids and derivatives;GO:0047661//amino-acid racemase activity;GO:0005488//binding	GO:0006520//cellular amino acid metabolic process;GO:0044711//single-organism biosynthetic process;GO:0009058//biosynthetic process;GO:1901607//alpha-amino acid biosynthetic process;GO:1901566//organonitrogen compound biosynthetic process;GO:0044237//cellular metabolic process;GO:0044249//cellular biosynthetic process;GO:0044281//small molecule metabolic process;GO:0046145//D-alanine family amino…
KPHS_02780	723	1004.333333	153.4466667	198.0533333	0.368151676	0.003612472	0.009840502	no	tyrB	aromatic amino acid aminotransferase [Klebsiella pneumoniae]	Metabolism	Global and Overview;Amino acid metabolism;Biosynthesis of other secondary metabolites	ko01100//Metabolic pathways;ko01110//Biosynthesis of secondary metabolites;ko01130//Biosynthesis of antibiotics;ko01230//Biosynthesis of amino acids;ko00270//Cysteine and methionine metabolism;ko00360//Phenylalanine metabolism;ko00400//Phenylalanine, tyrosine and tryptophan biosynthesis;ko00350//Tyrosine metabolism;ko00401//Novobiocin biosynthesis	K00832	-	GO:0043167//ion binding;GO:0016769//transferase activity, transferring nitrogenous groups;GO:0005488//binding;GO:0043168//anion binding;GO:0016740//transferase activity;GO:0003824//catalytic activity	GO:0009987//cellular process;GO:0044237//cellular metabolic process;GO:0019752//carboxylic acid metabolic process;GO:0006082//organic acid metabolic process;GO:0008152//metabolic process;GO:0071704//organic substance metabolic process;GO:0044710//single-organism metabolic process;GO:0043436//oxoacid metabolic process;GO:0044763//single-organism cellular process;GO:0044699//single-organism process…
KPHS_02790	580	464.3333333	204.25	152.54	-0.421148474	0.000765211	0.002464786	no	aphA	acid phosphatase/phosphotransferase [Klebsiella pneumoniae subsp. pneumoniae HS11286] [Klebsiella pneumoniae]	Metabolism	Xenobiotics biodegradation and metabolism;Global and Overview	ko01100//Metabolic pathways;ko00627//Aminobenzoate degradation	K03788	GO:0030313//cell envelope;GO:0031975//envelope;GO:0005623//cell;GO:0044464//cell part	GO:0043169//cation binding;GO:0043167//ion binding;GO:0003824//catalytic activity;GO:0005488//binding	GO:0044237//cellular metabolic process;GO:0006793//phosphorus metabolic process;GO:0008152//metabolic process;GO:0009987//cellular process;GO:0006796//phosphate-containing compound metabolic process
KPHS_02800	135	218.3333333	80.49333333	130.3133333	0.695043499	0.00043875	0.001489544	no	yjbQ	secondary thiamine-phosphate synthase enzyme [Klebsiella sp. MS 92-3]	-	-	-	-	-	-	-
KPHS_02810	32.66666667	60.66666667	22.79333333	40.83666667	0.841253188	0.005162747	0.013418466	no	yjbR	Protein yjbR [Klebsiella pneumoniae subsp. pneumoniae ST258-K26BO] [Klebsiella pneumoniae]	-	-	-	-	-	-	-
KPHS_02820	2465.333333	3282.666667	220.3066667	268.8966667	0.287538718	0.009829818	0.023597733	no	uvrA	excinuclease ABC subunit A [Klebsiella pneumoniae subsp. pneumoniae HS11286] [Klebsiella pneumoniae]	Genetic Information Processing	Replication and repair	ko03420//Nucleotide excision repair	K03701	-	-	-
KPHS_02830	1417.333333	1666.333333	678.6666667	729.1833333	0.103578431	0.378208202	0.506703738	no	ssb	single-strand DNA-binding protein [Klebsiella pneumoniae subsp. pneumoniae HS11286] [Klebsiella pneumoniae]	Genetic Information Processing	Replication and repair	ko03440//Homologous recombination;ko03430//Mismatch repair;ko03030//DNA replication	K03111	-	GO:0003676//nucleic acid binding;GO:1901363//heterocyclic compound binding;GO:0003677//DNA binding;GO:0043566//structure-specific DNA binding;GO:0097159//organic cyclic compound binding;GO:0005488//binding	GO:1901360//organic cyclic compound metabolic process;GO:0043170//macromolecule metabolic process;GO:0044238//primary metabolic process;GO:0046483//heterocycle metabolic process;GO:0006139//nucleobase-containing compound metabolic process;GO:0090304//nucleic acid metabolic process;GO:0044260//cellular macromolecule metabolic process;GO:0006725//cellular aromatic compound metabolic process;GO:0071…
KPHS_02840	23.33333333	32	3.676666667	4.776666667	0.377605819	0.209429055	0.320106348	no	mltF	ABC transporter amino acid-binding protein [Klebsiella pneumoniae 30660/NJST258_1] [Klebsiella pneumoniae]	-	-	-	-	GO:0016020//membrane;GO:0019867//outer membrane	GO:0003824//catalytic activity	GO:0051179//localization;GO:0051234//establishment of localization
KPHS_02850	0	0	0.001	0.001	0	1	1	notest	--	hypothetical protein VK055_3023 [Klebsiella pneumoniae subsp. pneumoniae] [Klebsiella pneumoniae]	-	-	-	-	-	-	-
KPHS_02860	26.33333333	34.33333333	2.946666667	3.86	0.389516979	0.304294146	0.428309635	no	fepA	Ferrienterobactin receptor precursor [Klebsiella pneumoniae 30684/NJST258_2] [Klebsiella pneumoniae]	Environmental Information Processing	Signal transduction	ko02020//Two-component system	K19611	-	-	-
KPHS_02870	0.333333333	3.666666667	0.3	2.143333333	2.836821831	0.015318062	0.034806936	yes	aarP	transcriptional activator AarP [Klebsiella pneumoniae subsp. rhinoscleromatis ATCC 13884] [Klebsiella pneumoniae]	-	-	-	-	-	GO:0001071//nucleic acid binding transcription factor activity;GO:0097159//organic cyclic compound binding;GO:0003676//nucleic acid binding;GO:0005488//binding;GO:1901363//heterocyclic compound binding;GO:0003677//DNA binding	GO:0006139//nucleobase-containing compound metabolic process;GO:0009059//macromolecule biosynthetic process;GO:0006725//cellular aromatic compound metabolic process;GO:0010467//gene expression;GO:0046483//heterocycle metabolic process;GO:0044249//cellular biosynthetic process;GO:0071704//organic substance metabolic process;GO:0034645//cellular macromolecule biosynthetic process;GO:0018130//hetero…
KPHS_02880	42	75.33333333	5.956666667	10.03666667	0.752703074	0.000670695	0.002194219	no	faeB-2	feruloyl esterase [Klebsiella pneumoniae BIDMC 24] [Klebsiella pneumoniae]	-	-	-	-	-	GO:0003824//catalytic activity	-
KPHS_02890	0	0	0.001	0.001	0	1	1	notest	--	MULTISPECIES: hypothetical protein [Enterobacterales]	-	-	-	-	-	-	-
KPHS_02900	0.333333333	1	0.476666667	0.886666667	0.895411099	0.636467086	0.751384754	no	--	prepilin peptidase dependent protein C, partial [Klebsiella pneumoniae]	-	-	-	-	-	-	-
KPHS_02910	25.33333333	27	2.546666667	2.546666667	0	1	1	no	bamA	outer membrane protein assembly complex, YaeT protein [Klebsiella sp. MS 92-3]	-	-	-	-	-	-	-
KPHS_02920	2.666666667	3	1.7	2.15	0.338801913	0.820626349	0.900920352	no	iraM	anti-adapter protein IraM [Klebsiella pneumoniae KCTC 2242] [Klebsiella pneumoniae]	-	-	-	-	-	-	-
KPHS_02930	99.33333333	94.33333333	33.04	28.97	-0.189654002	0.377437345	0.506196197	no	suhB	Myo-inositol-1(or 4)-monophosphatase [Klebsiella pneumoniae 30684/NJST258_2] [Klebsiella pneumoniae]	Metabolism	Biosynthesis of other secondary metabolites;Carbohydrate metabolism;Global and Overview	ko01100//Metabolic pathways;ko00562//Inositol phosphate metabolism;ko00521//Streptomycin biosynthesis	K01092	-	-	-
KPHS_02940	3.666666667	9	0.853333333	2.576666667	1.594324604	0.027108915	0.057261813	no	galS	mgl repressor, galactose operon inducer [Klebsiella pneumoniae subsp. pneumoniae HS11286] [Klebsiella pneumoniae]	-	-	-	-	-	GO:0001071//nucleic acid binding transcription factor activity	GO:0044249//cellular biosynthetic process;GO:0009059//macromolecule biosynthetic process;GO:0044238//primary metabolic process;GO:0019438//aromatic compound biosynthetic process;GO:0046483//heterocycle metabolic process;GO:0097659//nucleic acid-templated transcription;GO:1901576//organic substance biosynthetic process;GO:0034641//cellular nitrogen compound metabolic process;GO:1901360//organic cy…
KPHS_02950	5.333333333	4.333333333	1.806666667	1.38	-0.388662084	0.58912015	0.710286706	no	rnz	ribonuclease Z [Klebsiella pneumoniae subsp. pneumoniae MGH 78578] [Klebsiella pneumoniae]	-	-	-	-	-	GO:0003824//catalytic activity	-
KPHS_02960	2.666666667	3	0.63	0.803333333	0.350646912	1	1	no	fbpC	putrescine/spermidine ABC transporter ATPase, partial [Klebsiella pneumoniae subsp. pneumoniae KPNIH23] [Klebsiella pneumoniae]	-	-	-	-	-	GO:0005488//binding;GO:0001883//purine nucleoside binding;GO:0036094//small molecule binding;GO:0097367//carbohydrate derivative binding;GO:0016787//hydrolase activity;GO:0017111//nucleoside-triphosphatase activity;GO:0032549//ribonucleoside binding;GO:0016462//pyrophosphatase activity;GO:0032550//purine ribonucleoside binding;GO:0003824//catalytic activity;GO:1901363//heterocyclic compound bindi…	GO:0044237//cellular metabolic process;GO:0044281//small molecule metabolic process;GO:0046483//heterocycle metabolic process;GO:0006753//nucleoside phosphate metabolic process;GO:1901361//organic cyclic compound catabolic process;GO:1901292//nucleoside phosphate catabolic process;GO:1901135//carbohydrate derivative metabolic process;GO:0008152//metabolic process;GO:0055086//nucleobase-containing…
KPHS_02970	8.666666667	12	1.96	2.476666667	0.337546056	0.423022991	0.553026353	no	--	Transcriptional regulator [Klebsiella pneumoniae 30684/NJST258_2] [Klebsiella pneumoniae]	-	-	-	-	-	-	-
KPHS_02980	4.666666667	5	1.436666667	1.316666667	-0.125835216	1	1	no	--	ABC transporter permease [Klebsiella pneumoniae subsp. pneumoniae HS11286] [Klebsiella pneumoniae]	-	-	-	-	GO:0016020//membrane;GO:0044425//membrane part;GO:0031224//intrinsic component of membrane	-	GO:0051179//localization;GO:0051234//establishment of localization
KPHS_02990	4.666666667	2.333333333	1.463333333	0.81	-0.853264626	0.341574283	0.46810105	no	PH1036	ABC superfamily ATP binding cassette transporter permease protein [Klebsiella pneumoniae subsp. pneumoniae HS11286] [Klebsiella pneumoniae]	-	-	-	-	GO:0044425//membrane part;GO:0016020//membrane;GO:0031224//intrinsic component of membrane	-	GO:0051234//establishment of localization;GO:0051179//localization
KPHS_03000	52.33333333	185	46.35333333	152.7133333	1.720081035	3.85E-19	7.15E-18	yes	yjcB	YjcB protein [Klebsiella pneumoniae subsp. pneumoniae ST258-K26BO] [Klebsiella pneumoniae]	-	-	-	-	-	-	-
KPHS_03010	304	222.3333333	47.82666667	32.93	-0.538412733	0.00040866	0.001397728	no	PA3311	cyclic diguanylate phosphodiesterase (EAL) domain protein [Klebsiella pneumoniae subsp. pneumoniae Ecl8] [Klebsiella pneumoniae]	-	-	-	-	-	-	-
KPHS_03020	62.66666667	21.66666667	46.35666667	16.19	-1.517673846	0.017028686	0.038090482	yes	soxS	DNA-binding transcriptional regulator SoxS [Klebsiella pneumoniae subsp. pneumoniae HS11286] [Klebsiella pneumoniae]	-	-	-	-	-	GO:0001071//nucleic acid binding transcription factor activity;GO:1901363//heterocyclic compound binding;GO:0097159//organic cyclic compound binding;GO:0005488//binding;GO:0003676//nucleic acid binding;GO:0003677//DNA binding	GO:0010467//gene expression;GO:0044260//cellular macromolecule metabolic process;GO:0044238//primary metabolic process;GO:0044271//cellular nitrogen compound biosynthetic process;GO:0046483//heterocycle metabolic process;GO:0009058//biosynthetic process;GO:0006807//nitrogen compound metabolic process;GO:0034645//cellular macromolecule biosynthetic process;GO:0043170//macromolecule metabolic proce…
KPHS_03030	47.33333333	67	25.53666667	38.71	0.600136087	0.063681476	0.11911083	no	soxR	redox-sensing activator of soxS [Klebsiella pneumoniae subsp. pneumoniae HS11286] [Klebsiella pneumoniae]	-	-	-	-	-	GO:0051536//iron-sulfur cluster binding;GO:0051540//metal cluster binding;GO:0005488//binding	GO:0006950//response to stress;GO:0034654//nucleobase-containing compound biosynthetic process;GO:0034641//cellular nitrogen compound metabolic process;GO:0006351//transcription, DNA-templated;GO:0044260//cellular macromolecule metabolic process;GO:0032774//RNA biosynthetic process;GO:0034645//cellular macromolecule biosynthetic process;GO:0044249//cellular biosynthetic process;GO:0006725//cellul…
KPHS_03040	39.33333333	65.66666667	15.08666667	22.53	0.57857323	0.025597432	0.054495461	no	gst3	Glutathione S-transferase [Klebsiella pneumoniae 30684/NJST258_2] [Klebsiella pneumoniae]	Metabolism	Metabolism of other amino acids	ko00480//Glutathione metabolism	K00799	-	GO:0003824//catalytic activity	-
KPHS_03050	498	451.6666667	92.60666667	76.47333333	-0.276159296	0.078677659	0.142233342	no	ghxP	Xanthine/uracil permease family protein [Klebsiella pneumoniae subsp. pneumoniae 1084] [Klebsiella pneumoniae]	-	-	-	-	-	-	GO:0044763//single-organism cellular process;GO:0051234//establishment of localization;GO:0009987//cellular process;GO:0044699//single-organism process;GO:0051179//localization
KPHS_03060	313.3333333	560.3333333	47.3	80.35	0.76445784	1.03E-05	4.87E-05	no	yjcE	Na+/H+ antiporter [Klebsiella pneumoniae]	-	-	-	-	GO:0031224//intrinsic component of membrane;GO:0044425//membrane part;GO:0016020//membrane	GO:0022892//substrate-specific transporter activity;GO:0022890//inorganic cation transmembrane transporter activity;GO:0015075//ion transmembrane transporter activity;GO:0015078//hydrogen ion transmembrane transporter activity;GO:0015077//monovalent inorganic cation transmembrane transporter activity;GO:0008324//cation transmembrane transporter activity;GO:0022891//substrate-specific transmembran…	GO:0006811//ion transport;GO:0051234//establishment of localization;GO:0006812//cation transport;GO:0044699//single-organism process;GO:0044765//single-organism transport;GO:1902578//single-organism localization;GO:0009987//cellular process;GO:0051179//localization;GO:0006810//transport;GO:0015992//proton transport;GO:0015672//monovalent inorganic cation transport;GO:0006818//hydrogen transport;G…
KPHS_03070	248.6666667	274	70.74333333	71.70666667	0.019513056	0.901220284	0.967399697	no	ywbI	LysR family transcriptional regulator [Klebsiella pneumoniae subsp. pneumoniae HS11286] [Klebsiella pneumoniae]	-	-	-	-	-	GO:0001071//nucleic acid binding transcription factor activity	GO:0008152//metabolic process;GO:1901576//organic substance biosynthetic process;GO:0034654//nucleobase-containing compound biosynthetic process;GO:0032774//RNA biosynthetic process;GO:0097659//nucleic acid-templated transcription;GO:0006351//transcription, DNA-templated;GO:0044237//cellular metabolic process;GO:1901360//organic cyclic compound metabolic process;GO:0044238//primary metabolic proc…
KPHS_03080	6.666666667	12.66666667	3.936666667	6.926666667	0.81518669	0.081478314	0.146660966	no	cidA	murein hydrolase regulator LrgA [Klebsiella pneumoniae]	-	-	-	-	GO:0031224//intrinsic component of membrane;GO:0016020//membrane;GO:0044425//membrane part	-	-
KPHS_03090	6.666666667	44.33333333	2.336666667	14.99	2.681476535	1.50E-14	1.99E-13	yes	yohK	inner membrane protein [Klebsiella pneumoniae BIDMC 22] [Klebsiella pneumoniae]	-	-	-	-	-	-	-
KPHS_03100	0	0	0.001	0.001	0	1	1	notest	--	Uncharacterised protein [Klebsiella pneumoniae]	-	-	-	-	-	-	-
KPHS_03110	1.333333333	6	0.586666667	2.61	2.153436879	0.02234397	0.048514107	yes	lpfA	fimbrial protein [Klebsiella pneumoniae UHKPC81] [Klebsiella pneumoniae]	-	-	-	-	GO:0005623//cell;GO:0044464//cell part;GO:0042995//cell projection	-	-
KPHS_03120	1	0.666666667	0.34	0.186666667	-0.86507042	1	1	no	lpfB	gram-negative pili assembly chaperone domain protein [Klebsiella pneumoniae 909957] [Klebsiella pneumoniae]	-	-	-	-	GO:0005623//cell;GO:0044464//cell part	-	GO:0044699//single-organism process;GO:0030030//cell projection organization;GO:0045229//external encapsulating structure organization;GO:0016043//cellular component organization;GO:0009987//cellular process;GO:0044763//single-organism cellular process;GO:0071840//cellular component organization or biogenesis
KPHS_03130	18.66666667	29	2.05	2.873333333	0.487101459	0.133174779	0.220995024	no	lpfC	fimbrial usher family protein [Klebsiella pneumoniae subsp. pneumoniae Ecl8] [Klebsiella pneumoniae]	-	-	-	-	GO:0019867//outer membrane;GO:0031224//intrinsic component of membrane;GO:0016020//membrane;GO:0044425//membrane part	-	GO:0051234//establishment of localization;GO:0051179//localization
KPHS_03140	2.333333333	2.333333333	1.113333333	1.353333333	0.281631625	1	1	no	--	fimbrial protein [Klebsiella pneumoniae]	-	-	-	-	GO:0042995//cell projection;GO:0044464//cell part;GO:0005623//cell	-	-
KPHS_03150	30.66666667	56.66666667	7.136666667	12.70666667	0.832263324	0.003151664	0.008696048	no	--	fimbrial protein [Klebsiella sp. MS 92-3]	-	-	-	-	GO:0044464//cell part;GO:0042995//cell projection;GO:0005623//cell	-	-
KPHS_03160	6.666666667	18.66666667	0.963333333	2.393333333	1.312914351	0.020007169	0.043960223	yes	actP	acetate permease [Klebsiella pneumoniae subsp. pneumoniae HS11286] [Klebsiella pneumoniae]	-	-	-	-	-	-	-
KPHS_03170	0	0.666666667	0.001	0.416666667	8.702749879	0.50740212	0.635721866	no	yjcH	inner membrane protein yjcH [Klebsiella pneumoniae UCICRE 14] [Klebsiella pneumoniae]	-	-	-	-	-	-	-
KPHS_03180	35	99	4.533333333	11.38666667	1.328701323	0.001766138	0.005226674	yes	acs	acetyl-coenzyme A synthetase [Klebsiella pneumoniae]	Metabolism	Energy metabolism;Global and Overview;Carbohydrate metabolism	ko01100//Metabolic pathways;ko01120//Microbial metabolism in diverse environments;ko01110//Biosynthesis of secondary metabolites;ko01130//Biosynthesis of antibiotics;ko01200//Carbon metabolism;ko00620//Pyruvate metabolism;ko00010//Glycolysis / Gluconeogenesis;ko00640//Propanoate metabolism;ko00680//Methane metabolism	K01895	-	-	-
KPHS_03190	0	0	0.001	0.001	0	1	1	notest	--	hypothetical protein KP1_0343 [Klebsiella pneumoniae subsp. pneumoniae NTUH-K2044] [Klebsiella pneumoniae]	-	-	-	-	-	-	-
KPHS_03200	954.3333333	788	182.5433333	132.9433333	-0.457427548	0.003927862	0.010574126	no	gltP	glutamate-aspartate symport protein [Klebsiella pneumoniae subsp. pneumoniae NTUH-K2044] [Klebsiella pneumoniae]	-	-	-	-	GO:0044425//membrane part;GO:0016020//membrane;GO:0031224//intrinsic component of membrane	GO:0015075//ion transmembrane transporter activity;GO:0022804//active transmembrane transporter activity;GO:0005215//transporter activity;GO:0022891//substrate-specific transmembrane transporter activity;GO:0008514//organic anion transmembrane transporter activity;GO:0046943//carboxylic acid transmembrane transporter activity;GO:0022857//transmembrane transporter activity;GO:0005342//organic acid…	GO:0044763//single-organism cellular process;GO:0006811//ion transport;GO:1902578//single-organism localization;GO:0071702//organic substance transport;GO:0044765//single-organism transport;GO:0006820//anion transport;GO:0015849//organic acid transport;GO:0044699//single-organism process;GO:0046942//carboxylic acid transport;GO:0009987//cellular process;GO:0006810//transport;GO:0015711//organic a…
KPHS_03210	153.3333333	136.3333333	55.81333333	45.92666667	-0.281277734	0.099712208	0.173824168	no	yjcO	Sel1 repeat protein [Klebsiella pneumoniae subsp. rhinoscleromatis ATCC 13884] [Klebsiella pneumoniae]	-	-	-	-	-	-	-
KPHS_03220	1553.666667	1377.666667	235.04	202.79	-0.212919789	0.178729786	0.281720369	no	fdhF	formate dehydrogenase subunit alpha [Klebsiella pneumoniae]	Metabolism	Energy metabolism;Global and Overview;Carbohydrate metabolism	ko01100//Metabolic pathways;ko01120//Microbial metabolism in diverse environments;ko01200//Carbon metabolism;ko00630//Glyoxylate and dicarboxylate metabolism;ko00680//Methane metabolism	K00123	-	GO:0003824//catalytic activity;GO:0046914//transition metal ion binding;GO:0046872//metal ion binding;GO:0043167//ion binding;GO:0005488//binding;GO:0051536//iron-sulfur cluster binding;GO:0051540//metal cluster binding;GO:0043169//cation binding	GO:0071704//organic substance metabolic process;GO:0044710//single-organism metabolic process;GO:0044699//single-organism process;GO:0044237//cellular metabolic process;GO:0008152//metabolic process;GO:0044763//single-organism cellular process;GO:0009987//cellular process;GO:0019752//carboxylic acid metabolic process;GO:0044281//small molecule metabolic process;GO:0032787//monocarboxylic acid met…
KPHS_03230	566	432	343.1066667	252.1633333	-0.444298647	0.011029535	0.026015194	no	fdhF	formate dehydrogenase-H [Klebsiella pneumoniae subsp. pneumoniae HS11286] [Klebsiella pneumoniae]	Metabolism	Carbohydrate metabolism;Energy metabolism;Global and Overview	ko01100//Metabolic pathways;ko01120//Microbial metabolism in diverse environments;ko01200//Carbon metabolism;ko00630//Glyoxylate and dicarboxylate metabolism;ko00680//Methane metabolism	K00123	-	GO:0051536//iron-sulfur cluster binding;GO:0043167//ion binding;GO:0043169//cation binding;GO:0051540//metal cluster binding;GO:0005488//binding	GO:0044699//single-organism process;GO:0044710//single-organism metabolic process;GO:0008152//metabolic process
KPHS_03240	0	0	0.001	0.001	0	1	1	notest	--	MULTISPECIES: hypothetical protein [Enterobacterales]	-	-	-	-	-	-	-
KPHS_03250	30.33333333	21.33333333	10.53666667	7.77	-0.439432031	0.210898712	0.321176206	no	virG	Response regulator protein Z5684 [Klebsiella pneumoniae]	-	-	-	-	-	GO:0003676//nucleic acid binding;GO:0097159//organic cyclic compound binding;GO:0005488//binding;GO:1901363//heterocyclic compound binding	GO:0034641//cellular nitrogen compound metabolic process;GO:0034654//nucleobase-containing compound biosynthetic process;GO:0009987//cellular process;GO:0006807//nitrogen compound metabolic process;GO:0051716//cellular response to stimulus;GO:0007154//cell communication;GO:0071704//organic substance metabolic process;GO:0044260//cellular macromolecule metabolic process;GO:0009059//macromolecule b…
KPHS_03260	232.6666667	260.6666667	78.33	82.25666667	0.070567652	0.672171627	0.78365958	no	--	Ynd [Klebsiella pneumoniae subsp. pneumoniae ST258-K26BO] [Klebsiella pneumoniae]	-	-	-	-	-	-	-
KPHS_03270	235.6666667	446	64.94333333	116.24	0.839853268	5.13E-08	3.43E-07	no	--	nucleotidyl transferase, PF08843 family [Klebsiella pneumoniae KP-7] [Klebsiella pneumoniae]	-	-	-	-	-	-	-
KPHS_03280	18.66666667	44	4.9	10.94666667	1.159637972	0.001815178	0.005338245	yes	At1g66430	sugar kinase [Klebsiella pneumoniae]	-	-	-	-	-	GO:0003824//catalytic activity	GO:0008152//metabolic process;GO:0006793//phosphorus metabolic process;GO:0006796//phosphate-containing compound metabolic process;GO:0009987//cellular process;GO:0044237//cellular metabolic process
KPHS_03290	24.33333333	62	6.533333333	15.29666667	1.227326152	1.29E-05	6.00E-05	yes	rbsB	ribose ABC transporter ATP-binding protein [Klebsiella pneumoniae subsp. pneumoniae HS11286] [Klebsiella pneumoniae]	Cellular Processes;Environmental Information Processing	Cell motility;Membrane transport	ko02010//ABC transporters;ko02030//Bacterial chemotaxis	K10439	-	-	-
KPHS_03300	3	6.666666667	0.68	1.413333333	1.055495113	0.106459783	0.184118464	no	rbsC	ribose ABC superfamily ATP binding cassette transporter, permease protein [Klebsiella pneumoniae subsp. pneumoniae HS11286] [Klebsiella pneumoniae]	Environmental Information Processing	Membrane transport	ko02010//ABC transporters	K10440	GO:0031224//intrinsic component of membrane;GO:0044425//membrane part;GO:0016020//membrane	-	GO:0051234//establishment of localization;GO:0051179//localization
KPHS_03310	5.333333333	8.666666667	0.92	1.553333333	0.755661688	0.244571423	0.362006717	no	rbsA2	D-xylose ABC transporter ATP-binding protein [Klebsiella pneumoniae]	Environmental Information Processing	Membrane transport	ko02010//ABC transporters	K10441	GO:0016020//membrane	GO:0016887//ATPase activity;GO:0015405//P-P-bond-hydrolysis-driven transmembrane transporter activity;GO:0016818//hydrolase activity, acting on acid anhydrides, in phosphorus-containing anhydrides;GO:1901363//heterocyclic compound binding;GO:0032549//ribonucleoside binding;GO:0097159//organic cyclic compound binding;GO:0001882//nucleoside binding;GO:0016787//hydrolase activity;GO:0001883//purine …	GO:0046483//heterocycle metabolic process;GO:1901575//organic substance catabolic process;GO:0006195//purine nucleotide catabolic process;GO:0019693//ribose phosphate metabolic process;GO:1901564//organonitrogen compound metabolic process;GO:0006796//phosphate-containing compound metabolic process;GO:0019439//aromatic compound catabolic process;GO:0009166//nucleotide catabolic process;GO:0006725/…
KPHS_03320	61.66666667	51	6.83	5.396666667	-0.339816999	0.127702372	0.21326639	no	Psyr_2700	hybrid sensor histidine kinase/response regulator [Klebsiella pneumoniae]	-	-	-	-	GO:0044425//membrane part;GO:0031224//intrinsic component of membrane;GO:0016020//membrane	GO:0016740//transferase activity;GO:0032550//purine ribonucleoside binding;GO:0032549//ribonucleoside binding;GO:1901363//heterocyclic compound binding;GO:0004871//signal transducer activity;GO:0001883//purine nucleoside binding;GO:0001882//nucleoside binding;GO:0097367//carbohydrate derivative binding;GO:0036094//small molecule binding;GO:0003824//catalytic activity;GO:0005488//binding;GO:009715…	GO:0006793//phosphorus metabolic process;GO:0008152//metabolic process;GO:0044763//single-organism cellular process;GO:0065007//biological regulation;GO:0009987//cellular process;GO:0050789//regulation of biological process;GO:0006796//phosphate-containing compound metabolic process;GO:0050896//response to stimulus;GO:0023052//signaling;GO:0044700//single organism signaling;GO:0044699//single-org…
KPHS_03330	23.33333333	27.33333333	16.19333333	19.88333333	0.296159648	0.561293247	0.68410409	no	yjdP	membrane protein [Klebsiella pneumoniae 303K] [Klebsiella pneumoniae]	-	-	-	-	-	-	-
KPHS_03340	5.333333333	10.33333333	1.92	3.07	0.677132345	0.272607524	0.392616422	no	phnP	carbon-phosphorus lyase complex accessory protein [Klebsiella pneumoniae subsp. pneumoniae HS11286] [Klebsiella pneumoniae]	Metabolism	Metabolism of other amino acids	ko00440//Phosphonate and phosphinate metabolism	K06167	-	GO:0003824//catalytic activity	GO:0044237//cellular metabolic process;GO:0006793//phosphorus metabolic process;GO:0019637//organophosphate metabolic process;GO:0009987//cellular process;GO:0019634//organic phosphonate metabolic process;GO:0008152//metabolic process;GO:0071704//organic substance metabolic process
KPHS_03350	3.666666667	7.666666667	1.576666667	3.24	1.03911613	0.098608453	0.172227092	no	phnN	phosphonate transport ATP-binding protein [Klebsiella pneumoniae subsp. pneumoniae HS11286] [Klebsiella pneumoniae]	Metabolism	Carbohydrate metabolism	ko00030//Pentose phosphate pathway	K05774	-	GO:0016776//phosphotransferase activity, phosphate group as acceptor;GO:1901363//heterocyclic compound binding;GO:0032550//purine ribonucleoside binding;GO:0016740//transferase activity;GO:0003824//catalytic activity;GO:0097367//carbohydrate derivative binding;GO:0097159//organic cyclic compound binding;GO:0036094//small molecule binding;GO:0032549//ribonucleoside binding;GO:0001882//nucleoside b…	GO:1901137//carbohydrate derivative biosynthetic process;GO:0016310//phosphorylation;GO:0046390//ribose phosphate biosynthetic process;GO:0006796//phosphate-containing compound metabolic process;GO:0006793//phosphorus metabolic process;GO:0009058//biosynthetic process;GO:0019637//organophosphate metabolic process;GO:0008152//metabolic process;GO:1901135//carbohydrate derivative metabolic process;…
KPHS_03360	7	18	1.6	3.466666667	1.115477217	0.00657322	0.01658663	yes	phnM	phosphonate metabolism protein PhnM [Klebsiella pneumoniae subsp. pneumoniae HS11286] [Klebsiella pneumoniae]	Metabolism	Metabolism of other amino acids	ko00440//Phosphonate and phosphinate metabolism	K06162	-	-	GO:0006793//phosphorus metabolic process;GO:0044237//cellular metabolic process;GO:0019634//organic phosphonate metabolic process;GO:0008152//metabolic process;GO:0009987//cellular process;GO:0019637//organophosphate metabolic process;GO:0071704//organic substance metabolic process
KPHS_03370	1	2	0.336666667	0.573333333	0.768053272	0.738992618	0.83979516	no	phnL	phosphonate transport ATP-binding protein [Klebsiella pneumoniae subsp. pneumoniae HS11286] [Klebsiella pneumoniae]	Metabolism	Metabolism of other amino acids	ko00440//Phosphonate and phosphinate metabolism	K05780	-	GO:0036094//small molecule binding;GO:0016818//hydrolase activity, acting on acid anhydrides, in phosphorus-containing anhydrides;GO:0032550//purine ribonucleoside binding;GO:0005488//binding;GO:0017111//nucleoside-triphosphatase activity;GO:1901363//heterocyclic compound binding;GO:0097367//carbohydrate derivative binding;GO:0016462//pyrophosphatase activity;GO:0032549//ribonucleoside binding;GO…	GO:0034655//nucleobase-containing compound catabolic process;GO:1901564//organonitrogen compound metabolic process;GO:0072521//purine-containing compound metabolic process;GO:0006796//phosphate-containing compound metabolic process;GO:0019637//organophosphate metabolic process;GO:0046700//heterocycle catabolic process;GO:0006807//nitrogen compound metabolic process;GO:0071704//organic substance m…
KPHS_03380	2	1.666666667	0.68	0.44	-0.628031223	0.764837618	0.860020742	no	oppD	ATP-binding component of phosphonate transport [Klebsiella pneumoniae subsp. pneumoniae KpQ3] [Klebsiella pneumoniae]	-	-	-	-	-	GO:0032550//purine ribonucleoside binding;GO:0016787//hydrolase activity;GO:0036094//small molecule binding;GO:0016462//pyrophosphatase activity;GO:0017111//nucleoside-triphosphatase activity;GO:1901363//heterocyclic compound binding;GO:0001882//nucleoside binding;GO:0003824//catalytic activity;GO:0016818//hydrolase activity, acting on acid anhydrides, in phosphorus-containing anhydrides;GO:00325…	GO:0006793//phosphorus metabolic process;GO:1901292//nucleoside phosphate catabolic process;GO:0009117//nucleotide metabolic process;GO:0044270//cellular nitrogen compound catabolic process;GO:0009259//ribonucleotide metabolic process;GO:0006195//purine nucleotide catabolic process;GO:0072521//purine-containing compound metabolic process;GO:0006807//nitrogen compound metabolic process;GO:0071704/…
KPHS_03390	1.666666667	3	0.483333333	0.83	0.780092842	0.591786781	0.71200559	no	phnJ	carbon-phosphorus lyase complex subunit PhnJ [Klebsiella pneumoniae subsp. pneumoniae PittNDM01] [Klebsiella pneumoniae]	Metabolism	Metabolism of other amino acids	ko00440//Phosphonate and phosphinate metabolism	K06163	-	-	GO:0019634//organic phosphonate metabolic process;GO:0044237//cellular metabolic process;GO:0015716//organic phosphonate transport;GO:0006810//transport;GO:0006793//phosphorus metabolic process;GO:0009987//cellular process;GO:0008152//metabolic process;GO:0019637//organophosphate metabolic process;GO:1902578//single-organism localization;GO:0071704//organic substance metabolic process;GO:0051234/…
KPHS_03400	3	3.333333333	0.673333333	0.793333333	0.236606281	1	1	no	phnI	phosphonate metabolism protein [Klebsiella pneumoniae subsp. pneumoniae HS11286] [Klebsiella pneumoniae]	Metabolism	Metabolism of other amino acids	ko00440//Phosphonate and phosphinate metabolism	K06164	-	-	-
KPHS_03410	0.333333333	0	0.123333333	0.001	-6.94641896	1	1	no	phnH	carbon-phosphorus lyase complex subunit [Klebsiella pneumoniae subsp. pneumoniae HS11286] [Klebsiella pneumoniae]	Metabolism	Metabolism of other amino acids	ko00440//Phosphonate and phosphinate metabolism	K06165	-	-	GO:0071704//organic substance metabolic process;GO:0008152//metabolic process;GO:0019637//organophosphate metabolic process;GO:0044237//cellular metabolic process;GO:0009987//cellular process;GO:0006793//phosphorus metabolic process
KPHS_03420	0.333333333	0.666666667	0.243333333	0.246666667	0.019628807	1	1	no	phnG	phosphonate C-P lyase system protein [Klebsiella pneumoniae subsp. pneumoniae HS11286] [Klebsiella pneumoniae]	Metabolism	Metabolism of other amino acids	ko00440//Phosphonate and phosphinate metabolism	K06166	-	GO:0003824//catalytic activity	GO:0006793//phosphorus metabolic process;GO:0071704//organic substance metabolic process;GO:0019637//organophosphate metabolic process;GO:0044237//cellular metabolic process;GO:0008152//metabolic process;GO:0009987//cellular process
KPHS_03430	1	1.333333333	0.36	0.496666667	0.464281018	1	1	no	phnF	phosphonate metabolism transcriptional regulator PhnF [Klebsiella pneumoniae]	-	-	-	-	-	GO:0001071//nucleic acid binding transcription factor activity	GO:0019438//aromatic compound biosynthetic process;GO:0044249//cellular biosynthetic process;GO:0043170//macromolecule metabolic process;GO:0016070//RNA metabolic process;GO:0044271//cellular nitrogen compound biosynthetic process;GO:0009987//cellular process;GO:0034645//cellular macromolecule biosynthetic process;GO:0018130//heterocycle biosynthetic process;GO:0090304//nucleic acid metabolic pro…
KPHS_03440	11	9.333333333	4.6	3.04	-0.597562538	0.309958813	0.43434098	no	phnB	VOC family protein [Klebsiella pneumoniae]	-	-	-	-	-	-	-
KPHS_03450	44.33333333	21.33333333	47.26333333	21.77666667	-1.117938243	9.62E-05	0.000379691	yes	phnA	PhnA protein [Klebsiella pneumoniae 30684/NJST258_2] [Klebsiella pneumoniae]	-	-	-	-	-	-	-
KPHS_03460	1833.333333	3898.666667	307.4033333	589.9166667	0.940378361	1.43E-14	1.90E-13	no	proP	proline/glycine betaine transporter [Klebsiella pneumoniae subsp. pneumoniae HS11286] [Klebsiella pneumoniae]	-	-	-	-	GO:0044425//membrane part;GO:0031224//intrinsic component of membrane;GO:0016020//membrane	GO:0005215//transporter activity	GO:0044763//single-organism cellular process;GO:0051179//localization;GO:0009987//cellular process;GO:0051234//establishment of localization;GO:0044699//single-organism process
KPHS_03470	65.33333333	78.66666667	17.41	21.33333333	0.293193201	0.2753206	0.395567799	no	melR	transcriptional regulator [Klebsiella pneumoniae]	-	-	-	-	-	GO:0003677//DNA binding;GO:0001071//nucleic acid binding transcription factor activity;GO:0097159//organic cyclic compound binding;GO:0003676//nucleic acid binding;GO:1901363//heterocyclic compound binding;GO:0005488//binding	GO:0032774//RNA biosynthetic process;GO:0009987//cellular process;GO:0044271//cellular nitrogen compound biosynthetic process;GO:0008152//metabolic process;GO:1901360//organic cyclic compound metabolic process;GO:0019438//aromatic compound biosynthetic process;GO:0006725//cellular aromatic compound metabolic process;GO:0010467//gene expression;GO:0044260//cellular macromolecule metabolic process;…
KPHS_03480	6.666666667	11	1.236666667	2.063333333	0.738520223	0.162794195	0.261176286	no	melA	alpha-galactosidase [Klebsiella pneumoniae subsp. pneumoniae KPNIH2] [Klebsiella pneumoniae]	Metabolism	Lipid metabolism;Carbohydrate metabolism	ko00052//Galactose metabolism;ko00561//Glycerolipid metabolism;ko00600//Sphingolipid metabolism	K07406	-	GO:0016798//hydrolase activity, acting on glycosyl bonds;GO:0003824//catalytic activity;GO:0016491//oxidoreductase activity;GO:0016787//hydrolase activity;GO:0016614//oxidoreductase activity, acting on CH-OH group of donors	GO:0044238//primary metabolic process;GO:0008152//metabolic process;GO:0044710//single-organism metabolic process;GO:0044699//single-organism process
KPHS_03490	11.66666667	14.66666667	2.096666667	2.503333333	0.255752891	0.622400178	0.740107984	no	melB	melibiose:sodium symporter [Klebsiella pneumoniae subsp. pneumoniae HS11286] [Klebsiella pneumoniae]	-	-	-	-	-	-	GO:0051179//localization;GO:0006812//cation transport;GO:0030001//metal ion transport;GO:0044699//single-organism process;GO:0044765//single-organism transport;GO:1902578//single-organism localization;GO:0051234//establishment of localization;GO:0006811//ion transport;GO:0006810//transport
KPHS_03500	0	0	0.001	0.001	0	1	1	notest	--	melibiose carrier protein [Klebsiella pneumoniae]	-	-	-	-	-	-	-
KPHS_03510	579.6666667	628	152.87	152.4133333	-0.004316195	0.985446698	1	no	parM	plasmid segregation protein ParM [Klebsiella pneumoniae subsp. pneumoniae HS11286] [Klebsiella pneumoniae]	-	-	-	-	-	-	-
KPHS_03520	28	19	19.46333333	11.56333333	-0.751201471	0.034750282	0.071048462	no	--	plasmid stable inheritance protein [Klebsiella pneumoniae subsp. pneumoniae HS11286] [Klebsiella pneumoniae]	-	-	-	-	-	-	-
KPHS_03530	63.33333333	80.22	20.56333333	24.19666667	0.23473417	0.25818464	0.377299096	no	HI_1721	Mobile element protein [Klebsiella pneumoniae IS43] [Klebsiella pneumoniae]	-	-	-	-	-	-	GO:0006725//cellular aromatic compound metabolic process;GO:0044260//cellular macromolecule metabolic process;GO:0044237//cellular metabolic process;GO:0090304//nucleic acid metabolic process;GO:0046483//heterocycle metabolic process;GO:0006259//DNA metabolic process;GO:1901360//organic cyclic compound metabolic process;GO:0043170//macromolecule metabolic process;GO:0044238//primary metabolic pro…
KPHS_03540	28.28	37.11	13.75666667	16.55333333	0.266990823	0.312926912	0.43674765	no	IS1501	Mobile element protein [Klebsiella pneumoniae subsp. pneumoniae ST258-K26BO] [Klebsiella pneumoniae]	-	-	-	-	-	-	-
KPHS_03550	33.33333333	85.66666667	28.51333333	65.49666667	1.199784779	8.49E-06	4.05E-05	yes	cbpM	chaperone modulatory protein CbpM [Klebsiella sp. MS 92-3]	-	-	-	-	-	-	-
KPHS_03560	707	1344	195.4333333	360.5	0.883322703	3.09E-07	1.87E-06	no	cbpA	DnaJ-class molecular chaperone CbpA [Klebsiella pneumoniae IS43] [Klebsiella pneumoniae]	-	-	-	-	GO:0005622//intracellular;GO:0005623//cell;GO:0044464//cell part;GO:0044424//intracellular part	GO:0097159//organic cyclic compound binding;GO:0005488//binding;GO:0003677//DNA binding;GO:1901363//heterocyclic compound binding;GO:0005515//protein binding;GO:0043566//structure-specific DNA binding;GO:0003676//nucleic acid binding	GO:0044260//cellular macromolecule metabolic process;GO:0044267//cellular protein metabolic process;GO:0071704//organic substance metabolic process;GO:0008152//metabolic process;GO:0043170//macromolecule metabolic process;GO:0009987//cellular process;GO:0044237//cellular metabolic process;GO:0019538//protein metabolic process;GO:0044238//primary metabolic process
KPHS_03570	0	0	0.001	0.001	0	1	1	notest	--	Uncharacterized membrane protein yjbE (modular protein) [Klebsiella variicola]	-	-	-	-	-	-	-
KPHS_03580	25.33333333	38.33333333	9.61	12.47	0.375853129	0.152875008	0.247774113	no	yjbE	membrane protein [Klebsiella pneumoniae]	-	-	-	-	-	-	-
KPHS_03590	0.666666667	0.333333333	0.65	0.6	-0.115477217	1	1	no	--	conserved hypothetical protein [Klebsiella pneumoniae]	-	-	-	-	-	-	-
KPHS_03600	107	443	34.24666667	131.7566667	1.943840484	8.42E-36	3.72E-34	yes	--	disulfide bond formation protein DsbA [Klebsiella pneumoniae]	-	-	-	-	-	-	-
KPHS_03610	1.333333333	3.666666667	0.666666667	1.573333333	1.23878686	0.30970406	0.434323751	no	--	hemin storage system HmsS protein [Klebsiella pneumoniae subsp. pneumoniae HS11286] [Klebsiella pneumoniae]	-	-	-	-	-	-	-
KPHS_03620	13.66666667	25.66666667	2.623333333	4.52	0.784921638	0.019744811	0.043466994	no	pgaC	biofilm PGA synthesis N-glycosyltransferase PgaC [Klebsiella pneumoniae subsp. pneumoniae HS11286] [Klebsiella pneumoniae]	-	-	-	-	-	GO:0016740//transferase activity;GO:0008194//UDP-glycosyltransferase activity;GO:0003824//catalytic activity;GO:0016757//transferase activity, transferring glycosyl groups	GO:0051704//multi-organism process;GO:0009987//cellular process;GO:0044764//multi-organism cellular process
KPHS_03630	29.66666667	36	3.756666667	4.29	0.191524538	0.603972668	0.724010067	no	pgaB	outer membrane N-deacetylase [Klebsiella pneumoniae JM45] [Klebsiella pneumoniae]	-	-	-	-	-	GO:0016787//hydrolase activity;GO:0003824//catalytic activity	GO:0044238//primary metabolic process;GO:0008152//metabolic process;GO:0044764//multi-organism cellular process;GO:0051704//multi-organism process;GO:0009987//cellular process
KPHS_03640	20.33333333	24	1.983333333	2.17	0.129767875	0.789229757	0.877771889	no	pgaA	biofilm formation protein HmsH [Klebsiella pneumoniae]	-	-	-	-	-	-	-
KPHS_03650	20.66666667	12.66666667	9.21	4.66	-0.982871201	0.011914484	0.027859135	no	--	bacterial regulatory s, luxR family protein [Klebsiella pneumoniae VA360] [Klebsiella pneumoniae]	-	-	-	-	-	-	-
KPHS_03660	0	0	0.001	0.001	0	1	1	notest	--	hypothetical protein [Klebsiella pneumoniae]	-	-	-	-	-	-	-
KPHS_03670	15	7.333333333	17.11666667	8.583333333	-0.995791844	0.05736807	0.108630133	no	--	PerC transcriptional activator, partial [Klebsiella pneumoniae subsp. pneumoniae B5055] [Klebsiella pneumoniae]	-	-	-	-	-	-	-
KPHS_03680	0	0	0.001	0.001	0	1	1	notest	--	Uncharacterised protein [Klebsiella pneumoniae]	-	-	-	-	-	-	-
KPHS_03690	365.6666667	625	44.19333333	69.24333333	0.647846425	1.99E-07	1.24E-06	no	--	PF06674 family protein [Klebsiella pneumoniae UHKPC23] [Klebsiella pneumoniae]	-	-	-	-	-	-	-
KPHS_03700	224.3333333	385.6666667	96.05	159.4133333	0.730914782	4.62E-06	2.32E-05	no	yjdC	transcriptional regulator [Klebsiella pneumoniae]	-	-	-	-	-	-	GO:0046483//heterocycle metabolic process;GO:0006351//transcription, DNA-templated;GO:0044260//cellular macromolecule metabolic process;GO:0097659//nucleic acid-templated transcription;GO:0009058//biosynthetic process;GO:0090304//nucleic acid metabolic process;GO:0071704//organic substance metabolic process;GO:0006725//cellular aromatic compound metabolic process;GO:0034654//nucleobase-containing…
KPHS_03710	462.6666667	676.6666667	64.98	86.92	0.419692431	0.000705665	0.002297166	no	dsbD	thiol:disulfide interchange protein [Klebsiella pneumoniae subsp. pneumoniae HS11286] [Klebsiella pneumoniae]	-	-	-	-	GO:0031224//intrinsic component of membrane;GO:0044425//membrane part;GO:0016020//membrane	GO:0016651//oxidoreductase activity, acting on NAD(P)H;GO:0016668//oxidoreductase activity, acting on a sulfur group of donors, NAD(P) as acceptor;GO:0003824//catalytic activity;GO:0016667//oxidoreductase activity, acting on a sulfur group of donors;GO:0016491//oxidoreductase activity	GO:0009987//cellular process;GO:0044699//single-organism process;GO:0042592//homeostatic process;GO:0065007//biological regulation;GO:0034622//cellular macromolecular complex assembly;GO:0019725//cellular homeostasis;GO:0065008//regulation of biological quality;GO:0044085//cellular component biogenesis;GO:0044710//single-organism metabolic process;GO:0065003//macromolecular complex assembly;GO:00…
KPHS_03720	140.3333333	227.6666667	109.2933333	168.7266667	0.626482602	0.000368227	0.001273869	no	cutA	divalent cation tolerance protein [Klebsiella pneumoniae subsp. pneumoniae NTUH-K2044] [Klebsiella pneumoniae]	-	-	-	-	-	-	-
KPHS_03730	477	462.6666667	92.34333333	82.28333333	-0.166407571	0.209962406	0.320197043	no	dcuA	anaerobic C4-dicarboxylate transporter [Klebsiella pneumoniae subsp. pneumoniae HS11286] [Klebsiella pneumoniae]	-	-	-	-	GO:0031224//intrinsic component of membrane;GO:0016020//membrane;GO:0044425//membrane part	GO:0005310//dicarboxylic acid transmembrane transporter activity;GO:0022892//substrate-specific transporter activity;GO:0008514//organic anion transmembrane transporter activity;GO:0022857//transmembrane transporter activity;GO:0005342//organic acid transmembrane transporter activity;GO:0005215//transporter activity;GO:0046943//carboxylic acid transmembrane transporter activity;GO:0015075//ion tr…	GO:0006811//ion transport;GO:0051179//localization;GO:0046942//carboxylic acid transport;GO:0006810//transport;GO:0044699//single-organism process;GO:0044765//single-organism transport;GO:0006820//anion transport;GO:0051234//establishment of localization;GO:0015849//organic acid transport;GO:0071702//organic substance transport;GO:0006835//dicarboxylic acid transport;GO:1902578//single-organism l…
KPHS_03740	4299	3901.333333	756.6966667	647.65	-0.224500721	0.059661118	0.112323434	no	aspA	aspartate ammonia-lyase [Klebsiella pneumoniae subsp. pneumoniae HS11286] [Klebsiella pneumoniae]	Metabolism	Amino acid metabolism;Global and Overview	ko01100//Metabolic pathways;ko00250//Alanine, aspartate and glutamate metabolism	K01744	-	GO:0016829//lyase activity;GO:0016841//ammonia-lyase activity;GO:0016840//carbon-nitrogen lyase activity;GO:0003824//catalytic activity	GO:0045333//cellular respiration;GO:0044281//small molecule metabolic process;GO:0009060//aerobic respiration;GO:0055114//oxidation-reduction process;GO:0006082//organic acid metabolic process;GO:0071704//organic substance metabolic process;GO:0044237//cellular metabolic process;GO:0009066//aspartate family amino acid metabolic process;GO:0008152//metabolic process;GO:0006807//nitrogen compound m…
KPHS_03750	0	0	0.001	0.001	0	1	1	notest	--	proline-specific peptidase [Klebsiella pneumoniae subsp. pneumoniae HS11286] [Klebsiella pneumoniae]	-	-	-	-	-	-	-
KPHS_03760	23.66666667	108	12.42	55.12666667	2.150085195	6.26E-16	9.33E-15	yes	fxsA	suppress F exclusion of bacteriophage T7 [Klebsiella pneumoniae subsp. pneumoniae MGH 78578] [Klebsiella pneumoniae]	-	-	-	-	-	-	-
KPHS_03770	151.3333333	220	30.73666667	42.21	0.457624113	0.008597516	0.021057949	no	yjeH	L-methionine/branched-chain amino acid transporter [Klebsiella pneumoniae]	-	-	-	-	GO:0031224//intrinsic component of membrane;GO:0016020//membrane;GO:0044425//membrane part	GO:0015075//ion transmembrane transporter activity;GO:0008509//anion transmembrane transporter activity;GO:0022892//substrate-specific transporter activity;GO:0005342//organic acid transmembrane transporter activity;GO:0008514//organic anion transmembrane transporter activity;GO:0022857//transmembrane transporter activity;GO:0005215//transporter activity;GO:0022891//substrate-specific transmembra…	-
KPHS_03780	0	0.333333333	0.001	0.506666667	8.984893108	1	1	no	--	MULTISPECIES: hypothetical protein [Enterobacterales]	-	-	-	-	-	-	-
KPHS_03790	356.3333333	812.3333333	302.6433333	651.2966667	1.105696271	3.56E-18	6.24E-17	yes	groS	co-chaperonin GroES, partial [Klebsiella pneumoniae subsp. pneumoniae KpMDU1] [Klebsiella pneumoniae]	-	-	-	-	GO:0044424//intracellular part;GO:0044464//cell part;GO:0005622//intracellular;GO:0005623//cell	-	GO:0044237//cellular metabolic process;GO:0044267//cellular protein metabolic process;GO:0008152//metabolic process;GO:0044260//cellular macromolecule metabolic process;GO:0043170//macromolecule metabolic process;GO:0019538//protein metabolic process;GO:0044238//primary metabolic process;GO:0071704//organic substance metabolic process;GO:0009987//cellular process
KPHS_03800	6870.333333	16819	1045.49	2414.873333	1.207768255	3.41E-23	8.27E-22	yes	groL	chaperonin GroEL [Klebsiella pneumoniae subsp. pneumoniae HS11286] [Klebsiella pneumoniae]	Genetic Information Processing	Folding, sorting and degradation	ko03018//RNA degradation	K04077	-	-	-
KPHS_03810	347	352.3333333	247.7966667	240.6766667	-0.0420605	0.749723	0.847384528	no	yjeI	membrane protein yjeI [Klebsiella pneumoniae]	-	-	-	-	-	-	-
KPHS_03820	73	128.3333333	21.49333333	34.09333333	0.665600417	0.000388297	0.001335045	no	yjeJ	Uncharacterised protein [Klebsiella pneumoniae]	-	-	-	-	-	-	-
KPHS_03830	14.33333333	24.33333333	1.756666667	2.64	0.587697468	0.08343833	0.149591235	no	mchF	microcin H47 ABC transporter, permease/ATP-binding protein [Klebsiella pneumoniae subsp. pneumoniae HS11286] [Klebsiella pneumoniae]	Environmental Information Processing	Membrane transport	ko02010//ABC transporters	K13409	GO:0016020//membrane;GO:0044425//membrane part;GO:0031224//intrinsic component of membrane	GO:0097367//carbohydrate derivative binding;GO:0015405//P-P-bond-hydrolysis-driven transmembrane transporter activity;GO:1901363//heterocyclic compound binding;GO:0003824//catalytic activity;GO:0032550//purine ribonucleoside binding;GO:0097159//organic cyclic compound binding;GO:0022804//active transmembrane transporter activity;GO:0001883//purine nucleoside binding;GO:0005215//transporter activi…	GO:0046483//heterocycle metabolic process;GO:0006725//cellular aromatic compound metabolic process;GO:0019439//aromatic compound catabolic process;GO:1901575//organic substance catabolic process;GO:0044281//small molecule metabolic process;GO:0046434//organophosphate catabolic process;GO:0010467//gene expression;GO:0051604//protein maturation;GO:0009117//nucleotide metabolic process;GO:0071704//o…
KPHS_03840	3.333333333	7.666666667	0.613333333	1.526666667	1.315641832	0.076765481	0.139656582	no	mchE	microcin H47 secretion protein [Klebsiella pneumoniae subsp. pneumoniae HS11286] [Klebsiella pneumoniae]	-	-	-	-	-	-	GO:0033036//macromolecule localization;GO:0006810//transport;GO:0008104//protein localization;GO:0044699//single-organism process;GO:0051179//localization;GO:0051234//establishment of localization;GO:0044763//single-organism cellular process;GO:0071702//organic substance transport;GO:0009987//cellular process;GO:0045184//establishment of protein localization;GO:0015031//protein transport
KPHS_03850	3	4	1.96	2.41	0.298179492	0.839997096	0.915381451	no	--	colicin V precursor [Klebsiella pneumoniae subsp. pneumoniae ST258-K26BO] [Klebsiella pneumoniae]	-	-	-	-	-	-	-
KPHS_03860	2	5	0.576666667	1.006666667	0.803776512	0.447190658	0.578361544	no	--	fimbrial protein [Klebsiella pneumoniae]	-	-	-	-	GO:0042995//cell projection;GO:0005623//cell;GO:0044464//cell part	-	-
KPHS_03870	10.33333333	14.66666667	1.183333333	1.536666667	0.376947726	0.389197133	0.518883414	no	lpfC	Outer-membrane fimbrial usher protein [Klebsiella pneumoniae 30684/NJST258_2] [Klebsiella pneumoniae]	-	-	-	-	GO:0016020//membrane;GO:0019867//outer membrane;GO:0031224//intrinsic component of membrane;GO:0044425//membrane part	-	GO:0051179//localization;GO:0051234//establishment of localization
KPHS_03880	1	0	0.38	0.001	-8.569855608	0.257949528	0.377299096	no	fimC	fimbrial biogenesis periplasmic chaperone [Klebsiella pneumoniae subsp. pneumoniae HS11286] [Klebsiella pneumoniae]	-	-	-	-	GO:0005623//cell;GO:0044464//cell part	-	GO:0044699//single-organism process;GO:0009987//cellular process;GO:0045229//external encapsulating structure organization;GO:0016043//cellular component organization;GO:0030030//cell projection organization;GO:0071840//cellular component organization or biogenesis;GO:0044763//single-organism cellular process
KPHS_03890	10.33333333	10.66666667	4.973333333	4.67	-0.09079058	1	1	no	--	type 1 fimbrial protein [Klebsiella pneumoniae subsp. pneumoniae HS11286] [Klebsiella pneumoniae]	-	-	-	-	GO:0044464//cell part;GO:0042995//cell projection;GO:0005623//cell	-	-
KPHS_03900	0.666666667	1	0.29	0.29	0	1	1	no	yqeI	transcriptional regulator [Klebsiella pneumoniae]	-	-	-	-	-	GO:0005488//binding;GO:0003676//nucleic acid binding;GO:1901363//heterocyclic compound binding;GO:0097159//organic cyclic compound binding	GO:0050896//response to stimulus;GO:0007165//signal transduction;GO:0044237//cellular metabolic process;GO:0071704//organic substance metabolic process;GO:0034645//cellular macromolecule biosynthetic process;GO:0008152//metabolic process;GO:0046483//heterocycle metabolic process;GO:0044249//cellular biosynthetic process;GO:0044260//cellular macromolecule metabolic process;GO:1901362//organic cycl…
KPHS_03910	322.6666667	464.3333333	84.81333333	112.6433333	0.409398941	0.00201998	0.005871886	no	epmB	EF-P beta-lysylation protein EpmB [Serratia marcescens]	-	-	-	-	-	GO:0005488//binding;GO:0051540//metal cluster binding	-
KPHS_03920	4604.666667	3745	2034.27	1486.47	-0.452620828	0.000740889	0.002391476	no	efp	elongation factor P [Klebsiella pneumoniae subsp. pneumoniae HS11286] [Klebsiella pneumoniae]	-	-	-	-	-	-	-
KPHS_03930	0	0	0.001	0.001	0	1	1	notest	ecnA	entericidin A [Klebsiella pneumoniae subsp. pneumoniae HS11286] [Klebsiella pneumoniae]	-	-	-	-	-	-	-
KPHS_03940	2	5.666666667	3.76	8.536666667	1.182940185	0.108963206	0.187775499	no	ecnB	entericidin B [Klebsiella pneumoniae subsp. pneumoniae DSM 30104] [Klebsiella pneumoniae]	-	-	-	-	-	-	-
KPHS_03950	11.33333333	37.33333333	9.386666667	26.66333333	1.506172318	0.00045127	0.00152753	yes	sugE	quarternary ammonium compound transport protein [Klebsiella pneumoniae subsp. pneumoniae HS11286] [Klebsiella pneumoniae]	-	-	-	-	GO:0031224//intrinsic component of membrane;GO:0044425//membrane part;GO:0016020//membrane	-	GO:0051234//establishment of localization;GO:0051179//localization
KPHS_03960	7	14	3.213333333	6.136666667	0.933384575	0.049088145	0.095351072	no	blc	outer membrane lipoprotein Blc [Klebsiella pneumoniae subsp. pneumoniae HS11286] [Klebsiella pneumoniae]	-	-	-	-	-	-	GO:0051234//establishment of localization;GO:0051179//localization
KPHS_03970	336	167.3333333	236.7533333	110.42	-1.100383232	7.67E-11	7.21E-10	yes	frdD	fumarate reductase subunit D [Klebsiella pneumoniae subsp. pneumoniae NTUH-K2044] [Klebsiella pneumoniae]	Environmental Information Processing;Metabolism	Global and Overview;Energy metabolism;Signal transduction;Carbohydrate metabolism	ko01100//Metabolic pathways;ko01120//Microbial metabolism in diverse environments;ko01110//Biosynthesis of secondary metabolites;ko01130//Biosynthesis of antibiotics;ko02020//Two-component system;ko01200//Carbon metabolism;ko00620//Pyruvate metabolism;ko00650//Butanoate metabolism;ko00190//Oxidative phosphorylation;ko00020//Citrate cycle (TCA cycle)	K00247	GO:0031224//intrinsic component of membrane;GO:0016020//membrane;GO:0044425//membrane part	-	GO:0009987//cellular process;GO:0044699//single-organism process;GO:0019752//carboxylic acid metabolic process;GO:0044281//small molecule metabolic process;GO:0006082//organic acid metabolic process;GO:0044710//single-organism metabolic process;GO:0044763//single-organism cellular process;GO:0008152//metabolic process;GO:0043436//oxoacid metabolic process;GO:0043648//dicarboxylic acid metabolic p…
KPHS_03980	596	283	387.2233333	176.3233333	-1.134942486	1.23E-09	1.01E-08	yes	frdC	fumarate reductase, cytochrome b subunit [Klebsiella pneumoniae subsp. pneumoniae HS11286] [Klebsiella pneumoniae]	Environmental Information Processing;Metabolism	Energy metabolism;Global and Overview;Signal transduction;Carbohydrate metabolism	ko01100//Metabolic pathways;ko01120//Microbial metabolism in diverse environments;ko01110//Biosynthesis of secondary metabolites;ko01130//Biosynthesis of antibiotics;ko02020//Two-component system;ko01200//Carbon metabolism;ko00620//Pyruvate metabolism;ko00650//Butanoate metabolism;ko00190//Oxidative phosphorylation;ko00020//Citrate cycle (TCA cycle)	K00246	-	-	-
KPHS_03990	2766	1305.333333	956.2233333	436.9433333	-1.12990142	2.59E-12	2.88E-11	yes	frdB	Fumarate reductase iron-sulfur protein [Klebsiella pneumoniae 30684/NJST258_2] [Klebsiella pneumoniae]	Environmental Information Processing;Metabolism	Carbohydrate metabolism;Signal transduction;Energy metabolism;Global and Overview	ko01100//Metabolic pathways;ko01120//Microbial metabolism in diverse environments;ko01110//Biosynthesis of secondary metabolites;ko01130//Biosynthesis of antibiotics;ko02020//Two-component system;ko01200//Carbon metabolism;ko00620//Pyruvate metabolism;ko00650//Butanoate metabolism;ko00190//Oxidative phosphorylation;ko00020//Citrate cycle (TCA cycle)	K00245	-	GO:0051536//iron-sulfur cluster binding;GO:0003824//catalytic activity;GO:0051540//metal cluster binding;GO:0005488//binding	GO:0009060//aerobic respiration;GO:0006091//generation of precursor metabolites and energy;GO:0044699//single-organism process;GO:0045333//cellular respiration;GO:0044237//cellular metabolic process;GO:0044710//single-organism metabolic process;GO:0015980//energy derivation by oxidation of organic compounds;GO:0008152//metabolic process;GO:0009987//cellular process;GO:0044763//single-organism cel…
KPHS_04000	10694.66667	4212.333333	1511.066667	573.62	-1.397400081	1.28E-15	1.83E-14	yes	frdA	fumarate reductase [Klebsiella pneumoniae subsp. pneumoniae HS11286] [Klebsiella pneumoniae]	Metabolism;Environmental Information Processing	Signal transduction;Carbohydrate metabolism;Global and Overview;Energy metabolism	ko01100//Metabolic pathways;ko01120//Microbial metabolism in diverse environments;ko01110//Biosynthesis of secondary metabolites;ko01130//Biosynthesis of antibiotics;ko02020//Two-component system;ko01200//Carbon metabolism;ko00620//Pyruvate metabolism;ko00650//Butanoate metabolism;ko00190//Oxidative phosphorylation;ko00020//Citrate cycle (TCA cycle)	K00244	-	GO:1901265//nucleoside phosphate binding;GO:0016491//oxidoreductase activity;GO:0003824//catalytic activity;GO:0005488//binding;GO:0036094//small molecule binding;GO:0000166//nucleotide binding;GO:1901363//heterocyclic compound binding;GO:0097159//organic cyclic compound binding	GO:0008152//metabolic process;GO:0006091//generation of precursor metabolites and energy;GO:0009987//cellular process;GO:0044710//single-organism metabolic process;GO:0044699//single-organism process;GO:0055114//oxidation-reduction process;GO:0015980//energy derivation by oxidation of organic compounds;GO:0044237//cellular metabolic process;GO:0045333//cellular respiration;GO:0044763//single-orga…
KPHS_04010	854.6666667	1327.666667	221.2866667	309.2733333	0.482965918	0.000335518	0.001169347	no	epmA	lysyl-tRNA synthetase [Klebsiella pneumoniae subsp. pneumoniae HS11286] [Klebsiella pneumoniae]	Genetic Information Processing	Translation	ko00970//Aminoacyl-tRNA biosynthesis	K04568	-	-	-
KPHS_04020	62	422.6666667	10.27333333	64.19	2.6434442	4.81E-53	3.74E-51	yes	yjeM	Glutamate/gamma-aminobutyrate antiporter [Klebsiella pneumoniae 30684/NJST258_2] [Klebsiella pneumoniae]	-	-	-	-	GO:0044425//membrane part;GO:0016020//membrane;GO:0031224//intrinsic component of membrane	GO:0022892//substrate-specific transporter activity;GO:0005342//organic acid transmembrane transporter activity;GO:0022891//substrate-specific transmembrane transporter activity;GO:0022857//transmembrane transporter activity;GO:0008514//organic anion transmembrane transporter activity;GO:0008509//anion transmembrane transporter activity;GO:0046943//carboxylic acid transmembrane transporter activi…	-
KPHS_04030	757.3333333	906.3333333	57.31333333	60.60666667	0.080605692	0.559488223	0.682629172	no	mscM	miniconductance mechanosensitive channel MscM [Klebsiella pneumoniae]	-	-	-	-	-	-	GO:0044763//single-organism cellular process;GO:0009987//cellular process;GO:0044699//single-organism process
KPHS_04040	844.6666667	1230.333333	222.6166667	294.7466667	0.404913891	0.001100413	0.003445358	no	psd	phosphatidylserine decarboxylase [Klebsiella pneumoniae subsp. pneumoniae HS11286] [Klebsiella pneumoniae]	Metabolism	Global and Overview;Lipid metabolism	ko01100//Metabolic pathways;ko01110//Biosynthesis of secondary metabolites;ko00564//Glycerophospholipid metabolism	K01613	-	GO:0003824//catalytic activity;GO:0016829//lyase activity;GO:0016830//carbon-carbon lyase activity	GO:0006650//glycerophospholipid metabolic process;GO:0044763//single-organism cellular process;GO:0044699//single-organism process;GO:0044237//cellular metabolic process;GO:0009987//cellular process;GO:0019637//organophosphate metabolic process;GO:0071704//organic substance metabolic process;GO:0006629//lipid metabolic process;GO:0008152//metabolic process;GO:0006644//phospholipid metabolic proce…
KPHS_04050	652.6666667	1011	155.2233333	219.1866667	0.497814599	3.81E-05	0.000162875	no	--	ribosome-associated GTPase [Klebsiella pneumoniae subsp. pneumoniae HS11286] [Klebsiella pneumoniae]	-	-	-	-	-	GO:0017111//nucleoside-triphosphatase activity;GO:0001883//purine nucleoside binding;GO:0001882//nucleoside binding;GO:0043169//cation binding;GO:0016787//hydrolase activity;GO:0097367//carbohydrate derivative binding;GO:0003824//catalytic activity;GO:0016818//hydrolase activity, acting on acid anhydrides, in phosphorus-containing anhydrides;GO:0097159//organic cyclic compound binding;GO:1901363/…	GO:0044281//small molecule metabolic process;GO:0006807//nitrogen compound metabolic process;GO:0055086//nucleobase-containing small molecule metabolic process;GO:0006753//nucleoside phosphate metabolic process;GO:0009261//ribonucleotide catabolic process;GO:0019693//ribose phosphate metabolic process;GO:0009154//purine ribonucleotide catabolic process;GO:0044238//primary metabolic process;GO:004…
KPHS_04060	306.3333333	303	141.36	127.3	-0.151141526	0.331603699	0.457625069	no	orn	oligoribonuclease [Klebsiella pneumoniae JM45] [Klebsiella pneumoniae]	-	-	-	-	GO:0005622//intracellular;GO:0005623//cell;GO:0044424//intracellular part;GO:0044464//cell part	GO:0016787//hydrolase activity;GO:0016788//hydrolase activity, acting on ester bonds;GO:0003824//catalytic activity;GO:0004532//exoribonuclease activity;GO:0004527//exonuclease activity;GO:0004518//nuclease activity;GO:0004540//ribonuclease activity	GO:0034641//cellular nitrogen compound metabolic process;GO:0009987//cellular process;GO:0016070//RNA metabolic process;GO:0090501//RNA phosphodiester bond hydrolysis;GO:0046483//heterocycle metabolic process;GO:0044238//primary metabolic process;GO:0071704//organic substance metabolic process;GO:0006807//nitrogen compound metabolic process;GO:0090304//nucleic acid metabolic process;GO:0006139//n…
KPHS_04070	232.6666667	290	79.51333333	93.95	0.24069636	0.106290776	0.183895462	no	artJ	arginine ABC transporter substrate-binding protein [Klebsiella pneumoniae]	Environmental Information Processing	Membrane transport	ko02010//ABC transporters	K09996	GO:0030313//cell envelope;GO:0031975//envelope;GO:0005623//cell;GO:0044464//cell part	-	GO:0051234//establishment of localization;GO:0051179//localization
KPHS_04080	1	0.333333333	1.11	0.28	-1.987060944	0.635244985	0.75089971	no	--	hypothetical protein KU56_11080 [Klebsiella pneumoniae]	-	-	-	-	-	-	-
KPHS_04090	331.6666667	850.3333333	73.28666667	173.8266667	1.24602677	6.78E-21	1.41E-19	yes	queG	Iron-sulfur cluster-binding protein [Klebsiella pneumoniae 30684/NJST258_2] [Klebsiella pneumoniae]	-	-	-	-	-	GO:0043167//ion binding;GO:0016491//oxidoreductase activity;GO:0005488//binding;GO:0043169//cation binding;GO:0051540//metal cluster binding;GO:0051536//iron-sulfur cluster binding;GO:0003824//catalytic activity	GO:0009987//cellular process;GO:0071704//organic substance metabolic process;GO:0006725//cellular aromatic compound metabolic process;GO:0034641//cellular nitrogen compound metabolic process;GO:0009451//RNA modification;GO:0006139//nucleobase-containing compound metabolic process;GO:0046483//heterocycle metabolic process;GO:0044710//single-organism metabolic process;GO:0043412//macromolecule modi…
KPHS_04100	234	338.6666667	38.86666667	54.51333333	0.488075757	0.002030725	0.005899384	no	nnr	bifunctional ADP-dependent NAD(P)H-hydrate dehydratase/NAD(P)H-hydrate epimerase [Klebsiella pneumoniae]	-	-	-	-	-	-	GO:0009987//cellular process;GO:0006793//phosphorus metabolic process;GO:0006796//phosphate-containing compound metabolic process;GO:0008152//metabolic process;GO:0044237//cellular metabolic process
KPHS_04110	49	42.33333333	28.27	22.52333333	-0.327851529	0.209144946	0.319778581	no	tsaE	tRNA (adenosine(37)-N6)-threonylcarbamoyltransferase complex ATPase subunit type 1 TsaE [Klebsiella pneumoniae]	-	-	-	-	-	-	-
KPHS_04120	311.3333333	368.3333333	57.86666667	62.15	0.103021849	0.463062295	0.594688013	no	amiB	N-acetylmuramoyl-l-alanine amidase II [Klebsiella pneumoniae subsp. pneumoniae HS11286] [Klebsiella pneumoniae]	-	-	-	-	-	GO:0003824//catalytic activity	GO:0000270//peptidoglycan metabolic process;GO:0006022//aminoglycan metabolic process;GO:0006807//nitrogen compound metabolic process;GO:0008152//metabolic process;GO:1901135//carbohydrate derivative metabolic process;GO:0071704//organic substance metabolic process;GO:1901564//organonitrogen compound metabolic process;GO:0043170//macromolecule metabolic process;GO:0030203//glycosaminoglycan metab…
KPHS_04130	14.33333333	21.33333333	11.56	14.74	0.350595127	0.283576284	0.405108977	no	mutL	DNA mismatch repair protein MutL [Klebsiella pneumoniae]	Genetic Information Processing	Replication and repair	ko03430//Mismatch repair	K03572	-	GO:1901363//heterocyclic compound binding;GO:0003677//DNA binding;GO:0003676//nucleic acid binding;GO:0005488//binding;GO:0003690//double-stranded DNA binding;GO:0097159//organic cyclic compound binding	GO:0009987//cellular process;GO:0050896//response to stimulus;GO:0044763//single-organism cellular process;GO:0051716//cellular response to stimulus;GO:0006259//DNA metabolic process;GO:0006807//nitrogen compound metabolic process;GO:0044237//cellular metabolic process;GO:0006281//DNA repair;GO:1901360//organic cyclic compound metabolic process;GO:0006974//cellular response to DNA damage stimulus…
KPHS_04140	462.3333333	643.6666667	75.76333333	93.94333333	0.310290979	0.019491718	0.043033664	no	mutL	DNA mismatch repair protein MutL [Klebsiella pneumoniae]	Genetic Information Processing	Replication and repair	ko03430//Mismatch repair	K03572	-	GO:0003676//nucleic acid binding;GO:1901363//heterocyclic compound binding;GO:0003677//DNA binding;GO:0005488//binding;GO:0097159//organic cyclic compound binding;GO:0003690//double-stranded DNA binding	GO:0006281//DNA repair;GO:0044699//single-organism process;GO:0044238//primary metabolic process;GO:0034641//cellular nitrogen compound metabolic process;GO:0071704//organic substance metabolic process;GO:0006950//response to stress;GO:0050896//response to stimulus;GO:0044260//cellular macromolecule metabolic process;GO:0008152//metabolic process;GO:0006974//cellular response to DNA damage stimul…
KPHS_04150	1136.666667	1574.666667	315.4766667	402.4066667	0.351120902	0.002142419	0.006176949	no	miaA	tRNA delta(2)-isopentenylpyrophosphate transferase [Klebsiella pneumoniae subsp. pneumoniae MGH 78578] [Klebsiella pneumoniae]	-	-	-	-	-	GO:0097367//carbohydrate derivative binding;GO:0003824//catalytic activity;GO:1901363//heterocyclic compound binding;GO:0001883//purine nucleoside binding;GO:0016740//transferase activity;GO:0005488//binding;GO:0097159//organic cyclic compound binding;GO:0001882//nucleoside binding;GO:0036094//small molecule binding;GO:0032549//ribonucleoside binding;GO:0016765//transferase activity, transferring…	GO:0006725//cellular aromatic compound metabolic process;GO:0006139//nucleobase-containing compound metabolic process;GO:0044260//cellular macromolecule metabolic process;GO:0044238//primary metabolic process;GO:0090304//nucleic acid metabolic process;GO:0046483//heterocycle metabolic process;GO:0043170//macromolecule metabolic process;GO:0006807//nitrogen compound metabolic process;GO:0009987//c…
KPHS_04160	607	818.6666667	495.0466667	606.9433333	0.293997297	0.016038848	0.036193861	no	hfq	RNA-binding protein Hfq [Klebsiella pneumoniae subsp. pneumoniae HS11286] [Klebsiella pneumoniae]	Genetic Information Processing	Folding, sorting and degradation	ko03018//RNA degradation	K03666	-	-	GO:0032774//RNA biosynthetic process;GO:1901360//organic cyclic compound metabolic process;GO:0044249//cellular biosynthetic process;GO:0034654//nucleobase-containing compound biosynthetic process;GO:0034641//cellular nitrogen compound metabolic process;GO:0009987//cellular process;GO:0043170//macromolecule metabolic process;GO:0034645//cellular macromolecule biosynthetic process;GO:0050896//resp…
KPHS_04170	1512	2685.333333	299.06	476.27	0.671344718	7.53E-08	4.97E-07	no	hflX	GTPase HflX [Klebsiella pneumoniae]	-	-	-	-	GO:0005622//intracellular;GO:0005623//cell;GO:0044424//intracellular part;GO:0044464//cell part	GO:0003824//catalytic activity;GO:0032549//ribonucleoside binding;GO:0016817//hydrolase activity, acting on acid anhydrides;GO:0001883//purine nucleoside binding;GO:0016462//pyrophosphatase activity;GO:0016818//hydrolase activity, acting on acid anhydrides, in phosphorus-containing anhydrides;GO:0036094//small molecule binding;GO:1901363//heterocyclic compound binding;GO:0001882//nucleoside bindi…	GO:0019439//aromatic compound catabolic process;GO:0006807//nitrogen compound metabolic process;GO:1901135//carbohydrate derivative metabolic process;GO:0044763//single-organism cellular process;GO:0044281//small molecule metabolic process;GO:0016485//protein processing;GO:0044238//primary metabolic process;GO:0034641//cellular nitrogen compound metabolic process;GO:0009261//ribonucleotide catabo…
KPHS_04180	3584.333333	4404.666667	715.4566667	810.2933333	0.179579882	0.131634484	0.21891387	no	hflK	FtsH protease regulator HflK [Klebsiella pneumoniae subsp. pneumoniae HS11286] [Klebsiella pneumoniae]	-	-	-	-	GO:0044425//membrane part;GO:0016020//membrane;GO:0031224//intrinsic component of membrane	GO:0003824//catalytic activity;GO:0016787//hydrolase activity	-
KPHS_04190	2287.666667	2591	571.9433333	600.1166667	0.069370782	0.539393567	0.663224343	no	hflC	FtsH protease regulator HflC [Klebsiella pneumoniae subsp. pneumoniae HS11286] [Klebsiella pneumoniae]	-	-	-	-	GO:0044425//membrane part;GO:0031224//intrinsic component of membrane;GO:0016020//membrane	GO:0003824//catalytic activity;GO:0016787//hydrolase activity	GO:0060255//regulation of macromolecule metabolic process;GO:0050789//regulation of biological process;GO:0051246//regulation of protein metabolic process;GO:0080090//regulation of primary metabolic process;GO:0065007//biological regulation;GO:0019222//regulation of metabolic process;GO:0030162//regulation of proteolysis
KPHS_04200	15.33333333	22	13.02666667	17.83666667	0.453378062	0.20547261	0.315319051	no	--	Uncharacterised protein [Klebsiella pneumoniae]	-	-	-	-	-	-	-
KPHS_04210	5.666666667	14	6.66	15.11333333	1.182227808	0.083496301	0.149591235	no	yjeT	inner membrane protein YjeT [Klebsiella pneumoniae]	-	-	-	-	-	-	-
KPHS_04220	0	0	0.001	0.001	0	1	1	notest	--	hypothetical protein [Klebsiella pneumoniae]	-	-	-	-	-	-	-
KPHS_04230	7654	10168.33333	1478.573333	1827.22	0.305444548	0.005516921	0.014186369	no	purA	adenylosuccinate synthetase [Enterobacter aerogenes KCTC 2190] [Enterobacter aerogenes]	Metabolism	Nucleotide metabolism;Amino acid metabolism;Global and Overview	ko01100//Metabolic pathways;ko00230//Purine metabolism;ko00250//Alanine, aspartate and glutamate metabolism	K01939	-	-	-
KPHS_04240	450.6666667	801.6666667	266.9966667	440.2433333	0.721479427	1.96E-07	1.22E-06	no	nsrR	Nitrite-sensitive transcriptional repressor NsrR [Klebsiella pneumoniae subsp. pneumoniae ST258-K28BO] [Klebsiella pneumoniae]	-	-	-	-	-	-	-
KPHS_04250	3210	5610	333.1133333	541.35	0.700548543	1.21E-09	9.98E-09	no	rnr	ribonuclease R [Klebsiella pneumoniae]	Genetic Information Processing	Folding, sorting and degradation	ko03018//RNA degradation	K12573	GO:0044424//intracellular part;GO:0044464//cell part;GO:0005622//intracellular;GO:0005623//cell	GO:0003676//nucleic acid binding;GO:0097159//organic cyclic compound binding;GO:1901363//heterocyclic compound binding;GO:0004518//nuclease activity;GO:0016788//hydrolase activity, acting on ester bonds;GO:0016787//hydrolase activity;GO:0004527//exonuclease activity;GO:0008408//3'-5' exonuclease activity;GO:0003824//catalytic activity;GO:0005488//binding	GO:0006807//nitrogen compound metabolic process;GO:0006725//cellular aromatic compound metabolic process;GO:0071704//organic substance metabolic process;GO:0044238//primary metabolic process;GO:0006139//nucleobase-containing compound metabolic process;GO:0044237//cellular metabolic process;GO:0090501//RNA phosphodiester bond hydrolysis;GO:0044260//cellular macromolecule metabolic process;GO:00099…
KPHS_04260	629.6666667	931	218.88	303.0166667	0.469257012	0.000124153	0.000478877	no	rlmB	RNA methyltransferase, TrmH family, group 3, partial [Klebsiella sp. MS 92-3]	-	-	-	-	GO:0005623//cell;GO:0044464//cell part;GO:0005622//intracellular;GO:0044424//intracellular part	GO:0003824//catalytic activity;GO:0003676//nucleic acid binding;GO:1901363//heterocyclic compound binding;GO:0005488//binding;GO:0097159//organic cyclic compound binding;GO:0016740//transferase activity;GO:0008171//O-methyltransferase activity;GO:0016741//transferase activity, transferring one-carbon groups;GO:0008168//methyltransferase activity	GO:0006807//nitrogen compound metabolic process;GO:0043170//macromolecule metabolic process;GO:0044085//cellular component biogenesis;GO:0043412//macromolecule modification;GO:0006139//nucleobase-containing compound metabolic process;GO:0042254//ribosome biogenesis;GO:0071704//organic substance metabolic process;GO:1901360//organic cyclic compound metabolic process;GO:0010467//gene expression;GO:…
KPHS_04270	30	36.66666667	4.526666667	4.73	0.06339111	0.803684768	0.888894719	no	Acd	isovaleryl CoA dehydrogenase [Klebsiella pneumoniae subsp. pneumoniae HS11286] [Klebsiella pneumoniae]	-	-	-	-	-	GO:0016491//oxidoreductase activity;GO:0003824//catalytic activity	GO:0044710//single-organism metabolic process;GO:0008152//metabolic process;GO:0044699//single-organism process
KPHS_04280	10.33333333	19	9.266666667	16.94	0.870311492	0.046614877	0.091125335	no	yjfN	membrane protein [Klebsiella pneumoniae MRSN 3852] [Klebsiella pneumoniae]	-	-	-	-	-	-	-
KPHS_04290	28.33333333	38	23.29333333	28.15333333	0.273388639	0.399021846	0.528269476	no	bsmA	biofilm peroxide resistance protein BsmA [Klebsiella pneumoniae]	-	-	-	-	-	-	-
KPHS_04300	98.33333333	116	34.32333333	39.28666667	0.194850098	0.412269148	0.541033322	no	yjfP	esterase [Klebsiella pneumoniae]	-	-	-	-	-	GO:0003824//catalytic activity	-
KPHS_04310	201.6666667	229.3333333	66.48333333	71.81666667	0.111325975	0.503781985	0.633925924	no	ulaR	transcriptional repressor UlaR [Klebsiella pneumoniae subsp. pneumoniae HS11286] [Klebsiella pneumoniae]	-	-	-	-	GO:0044464//cell part;GO:0005623//cell	GO:0001071//nucleic acid binding transcription factor activity	GO:0034654//nucleobase-containing compound biosynthetic process;GO:1901362//organic cyclic compound biosynthetic process;GO:0071704//organic substance metabolic process;GO:1901576//organic substance biosynthetic process;GO:0006807//nitrogen compound metabolic process;GO:0043170//macromolecule metabolic process;GO:0009058//biosynthetic process;GO:0006351//transcription, DNA-templated;GO:0044260//c…
KPHS_04320	43.66666667	56.66666667	10.50333333	13.11	0.319820432	0.220218535	0.333378324	no	ulaG	L-ascorbate-6-phosphate lactonase ulaG [Klebsiella pneumoniae 30684/NJST258_2] [Klebsiella pneumoniae]	Metabolism	Carbohydrate metabolism;Global and Overview	ko01100//Metabolic pathways;ko01120//Microbial metabolism in diverse environments;ko00053//Ascorbate and aldarate metabolism	K03476	-	GO:0003824//catalytic activity	-
KPHS_04330	9	5.666666667	1.663333333	0.886666667	-0.90761357	0.115761759	0.197160101	no	ulaA	PTS system ascorbate-specific transporter subunit IIC [Klebsiella pneumoniae subsp. pneumoniae HS11286] [Klebsiella pneumoniae]	Environmental Information Processing;Metabolism	Carbohydrate metabolism;Global and Overview;Membrane transport	ko01100//Metabolic pathways;ko01120//Microbial metabolism in diverse environments;ko02060//Phosphotransferase system (PTS);ko00053//Ascorbate and aldarate metabolism	K03475	GO:0044425//membrane part;GO:0031224//intrinsic component of membrane;GO:0016020//membrane	-	-
KPHS_04340	0	1.333333333	0.001	1.4	10.45121111	0.13839396	0.227709365	no	ulaB	PTS ascorbate transporter subunit IIB [Klebsiella pneumoniae]	Metabolism;Environmental Information Processing	Membrane transport;Global and Overview;Carbohydrate metabolism	ko01100//Metabolic pathways;ko01120//Microbial metabolism in diverse environments;ko02060//Phosphotransferase system (PTS);ko00053//Ascorbate and aldarate metabolism	K02822	-	GO:0022892//substrate-specific transporter activity;GO:0015144//carbohydrate transmembrane transporter activity;GO:0022857//transmembrane transporter activity;GO:0005215//transporter activity;GO:1901476//carbohydrate transporter activity;GO:0022891//substrate-specific transmembrane transporter activity;GO:0003824//catalytic activity	GO:0044765//single-organism transport;GO:0008643//carbohydrate transport;GO:0006810//transport;GO:1902578//single-organism localization;GO:0051234//establishment of localization;GO:0071702//organic substance transport;GO:0044699//single-organism process;GO:0006818//hydrogen transport;GO:0051179//localization
KPHS_04350	6.333333333	7.333333333	3.166666667	3.023333333	-0.066824963	1	1	no	ulaC	L-ascorbate-specific enzyme IIA component of PTS [Klebsiella pneumoniae subsp. pneumoniae HS11286] [Klebsiella pneumoniae]	Metabolism;Environmental Information Processing	Carbohydrate metabolism;Global and Overview;Membrane transport	ko01100//Metabolic pathways;ko01120//Microbial metabolism in diverse environments;ko02060//Phosphotransferase system (PTS);ko00053//Ascorbate and aldarate metabolism	K02821	-	GO:0003824//catalytic activity	GO:0051179//localization;GO:0051234//establishment of localization
KPHS_04360	11.66666667	15	4.81	5.91	0.297121236	0.536836139	0.661319881	no	ulaD	3-dehydro-L-gulonate-6-phosphate decarboxylase [Klebsiella pneumoniae subsp. pneumoniae HS11286] [Klebsiella pneumoniae]	Metabolism	Carbohydrate metabolism;Global and Overview	ko01100//Metabolic pathways;ko01120//Microbial metabolism in diverse environments;ko00053//Ascorbate and aldarate metabolism	K03078	-	GO:0003824//catalytic activity;GO:0016829//lyase activity;GO:0016831//carboxy-lyase activity;GO:0016830//carbon-carbon lyase activity	GO:1901576//organic substance biosynthetic process;GO:0018130//heterocycle biosynthetic process;GO:0034641//cellular nitrogen compound metabolic process;GO:0044271//cellular nitrogen compound biosynthetic process;GO:0019856//pyrimidine nucleobase biosynthetic process;GO:0009112//nucleobase metabolic process;GO:0006206//pyrimidine nucleobase metabolic process;GO:0044237//cellular metabolic process…
KPHS_04370	11.66666667	10.33333333	3.426666667	2.993333333	-0.195052914	0.711142387	0.816795126	no	ulaE	L-xylulose 5-phosphate 3-epimerase [Klebsiella pneumoniae subsp. pneumoniae HS11286] [Klebsiella pneumoniae]	Metabolism	Carbohydrate metabolism;Global and Overview	ko01100//Metabolic pathways;ko01120//Microbial metabolism in diverse environments;ko00053//Ascorbate and aldarate metabolism	K03079	-	GO:0016860//intramolecular oxidoreductase activity;GO:0016853//isomerase activity;GO:0003824//catalytic activity	-
KPHS_04380	9.333333333	8	3.27	2.623333333	-0.317889501	0.677267479	0.787999424	no	ulaF	L-ribulose-5-phosphate 4-epimerase [Klebsiella pneumoniae subsp. pneumoniae HS11286] [Klebsiella pneumoniae]	Metabolism	Global and Overview;Carbohydrate metabolism	ko01100//Metabolic pathways;ko01120//Microbial metabolism in diverse environments;ko00053//Ascorbate and aldarate metabolism	K03077	-	-	-
KPHS_04390	20.33333333	55.33333333	4.116666667	11.02666667	1.421448193	5.07E-06	2.53E-05	yes	MJ1317	Permease [Klebsiella pneumoniae 30684/NJST258_2] [Klebsiella pneumoniae]	-	-	-	-	-	-	GO:0044699//single-organism process;GO:0044763//single-organism cellular process;GO:0009987//cellular process
KPHS_04400	2	43.33333333	1.886666667	38.02	4.332847075	2.12E-20	4.20E-19	yes	yjfY	membrane protein [Klebsiella sp. 1_1_55]	-	-	-	-	-	-	-
KPHS_04410	11592	8727	7361.61	4929.54	-0.578568294	3.13E-05	0.000136055	no	rpsF	30S ribosomal protein S6 [Klebsiella pneumoniae subsp. pneumoniae HS11286] [Klebsiella pneumoniae]	Genetic Information Processing	Translation	ko03010//Ribosome	K02990	GO:0030529//intracellular ribonucleoprotein complex;GO:0005623//cell;GO:0032991//macromolecular complex;GO:0005622//intracellular;GO:0044464//cell part;GO:1990904//ribonucleoprotein complex;GO:0044424//intracellular part	GO:1901363//heterocyclic compound binding;GO:0005198//structural molecule activity;GO:0003676//nucleic acid binding;GO:0005488//binding;GO:0003723//RNA binding;GO:0097159//organic cyclic compound binding	GO:0010467//gene expression;GO:0043170//macromolecule metabolic process;GO:0008152//metabolic process;GO:0071704//organic substance metabolic process
KPHS_04420	2245.666667	1644.333333	2461.873333	1585.483333	-0.634833823	5.52E-05	0.000228616	no	rpsR	30S ribosomal subunit protein S18 [Escherichia coli K-12] [Escherichia coli]	Genetic Information Processing	Translation	ko03010//Ribosome	K02963	GO:0044464//cell part;GO:0005623//cell;GO:0032991//macromolecular complex;GO:0030529//intracellular ribonucleoprotein complex;GO:1990904//ribonucleoprotein complex;GO:0005622//intracellular;GO:0044424//intracellular part	GO:0005488//binding;GO:0003723//RNA binding;GO:1901363//heterocyclic compound binding;GO:0003676//nucleic acid binding;GO:0097159//organic cyclic compound binding;GO:0005198//structural molecule activity	GO:0010467//gene expression;GO:0043170//macromolecule metabolic process;GO:0071704//organic substance metabolic process;GO:0008152//metabolic process
KPHS_04430	7530.666667	5474	4205.513333	2733.606667	-0.621476238	3.77E-06	1.93E-05	no	rplI	50S ribosomal protein L9 [Klebsiella pneumoniae subsp. pneumoniae HS11286] [Klebsiella pneumoniae]	Genetic Information Processing	Translation	ko03010//Ribosome	K02939	GO:0030529//intracellular ribonucleoprotein complex;GO:0044424//intracellular part;GO:0005622//intracellular;GO:1990904//ribonucleoprotein complex;GO:0005623//cell;GO:0032991//macromolecular complex;GO:0044464//cell part	GO:0003676//nucleic acid binding;GO:0005488//binding;GO:0097159//organic cyclic compound binding;GO:0005198//structural molecule activity;GO:0003723//RNA binding;GO:1901363//heterocyclic compound binding	GO:0071704//organic substance metabolic process;GO:0008152//metabolic process;GO:0043170//macromolecule metabolic process;GO:0010467//gene expression
KPHS_04440	547	556.6666667	203.3066667	198.2966667	-0.035997097	0.769356088	0.862355175	no	ytfB	Opacity associated protein OAPA [Klebsiella pneumoniae 30684/NJST258_2] [Klebsiella pneumoniae]	-	-	-	-	-	-	-
KPHS_04450	2512	1766	1021.333333	652.7933333	-0.645755568	2.70E-07	1.65E-06	no	fklB	FKBP-type 22KD peptidyl-prolyl cis-trans isomerase (rotamase) [Klebsiella pneumoniae subsp. pneumoniae MGH 78578] [Klebsiella pneumoniae]	-	-	-	-	-	GO:0016853//isomerase activity;GO:0003824//catalytic activity;GO:0016859//cis-trans isomerase activity	GO:0019538//protein metabolic process;GO:0009987//cellular process;GO:0043170//macromolecule metabolic process;GO:0044267//cellular protein metabolic process;GO:0008152//metabolic process;GO:0071704//organic substance metabolic process;GO:0044260//cellular macromolecule metabolic process;GO:0044238//primary metabolic process;GO:0044237//cellular metabolic process
KPHS_04460	281	787.3333333	50.93333333	128.82	1.338674554	1.62E-23	4.01E-22	yes	cycA	D-alanine/D-serine/glycine permease [Klebsiella pneumoniae subsp. pneumoniae HS11286] [Klebsiella pneumoniae]	-	-	-	-	GO:0031224//intrinsic component of membrane;GO:0044425//membrane part;GO:0016020//membrane	GO:0022857//transmembrane transporter activity;GO:0022891//substrate-specific transmembrane transporter activity;GO:0046943//carboxylic acid transmembrane transporter activity;GO:0005342//organic acid transmembrane transporter activity;GO:0015075//ion transmembrane transporter activity;GO:0005215//transporter activity;GO:0008514//organic anion transmembrane transporter activity;GO:0008509//anion …	GO:0044699//single-organism process;GO:0051234//establishment of localization;GO:0009987//cellular process;GO:0071702//organic substance transport;GO:0044765//single-organism transport;GO:0006820//anion transport;GO:0046942//carboxylic acid transport;GO:0006810//transport;GO:1902578//single-organism localization;GO:0051179//localization;GO:0015711//organic anion transport;GO:0044763//single-organ…
KPHS_04470	23	34.33333333	9.01	12.21	0.438464189	0.149886149	0.243618068	no	ytfE	cell morphogenesis/cell wall metabolism regulator [Klebsiella pneumoniae subsp. pneumoniae HS11286] [Klebsiella pneumoniae]	-	-	-	-	-	-	-
KPHS_04480	27	31.33333333	7.013333333	7.5	0.096790297	0.805779756	0.890568042	no	ytfF	ytfF [Klebsiella pneumoniae]	-	-	-	-	-	-	-
KPHS_04490	47	72	14.08333333	21.17666667	0.588486678	0.022290115	0.048443006	no	ybfI	AraC family transcriptional regulator [Klebsiella pneumoniae]	-	-	-	-	-	GO:0003677//DNA binding;GO:0003676//nucleic acid binding;GO:1901363//heterocyclic compound binding;GO:0001071//nucleic acid binding transcription factor activity;GO:0005488//binding;GO:0097159//organic cyclic compound binding	GO:0097659//nucleic acid-templated transcription;GO:0006807//nitrogen compound metabolic process;GO:0044271//cellular nitrogen compound biosynthetic process;GO:1901362//organic cyclic compound biosynthetic process;GO:0018130//heterocycle biosynthetic process;GO:1901576//organic substance biosynthetic process;GO:0044260//cellular macromolecule metabolic process;GO:0006351//transcription, DNA-templ…
KPHS_04500	53.66666667	87.33333333	15.90333333	24.57333333	0.627764385	0.007651736	0.019005125	no	qorB	NAD(P)-dependent oxidoreductase [Klebsiella pneumoniae]	Metabolism	Metabolism of cofactors and vitamins;Global and Overview	ko01110//Biosynthesis of secondary metabolites;ko00130//Ubiquinone and other terpenoid-quinone biosynthesis	K19267	-	-	-
KPHS_04510	29.66666667	46.33333333	19.22333333	28.61	0.573660976	0.049776781	0.096362473	no	ytfH	transcriptional regulator [Klebsiella pneumoniae]	-	-	-	-	-	-	-
KPHS_04520	421.6666667	164.6666667	54.99	20.45333333	-1.426833304	3.24E-19	6.06E-18	yes	cpdB	2',3'-cyclic-nucleotide 2'-phosphodiesterase [Klebsiella pneumoniae subsp. pneumoniae HS11286] [Klebsiella pneumoniae]	Metabolism	Nucleotide metabolism	ko00230//Purine metabolism;ko00240//Pyrimidine metabolism	K01119	-	GO:0008081//phosphoric diester hydrolase activity;GO:0005488//binding;GO:0043169//cation binding;GO:0004112//cyclic-nucleotide phosphodiesterase activity;GO:0016787//hydrolase activity;GO:0042578//phosphoric ester hydrolase activity;GO:0016791//phosphatase activity;GO:0003824//catalytic activity;GO:0016788//hydrolase activity, acting on ester bonds;GO:0043167//ion binding;GO:0008252//nucleotidase…	GO:0019637//organophosphate metabolic process;GO:0071704//organic substance metabolic process;GO:0006725//cellular aromatic compound metabolic process;GO:0046483//heterocycle metabolic process;GO:0044710//single-organism metabolic process;GO:0044237//cellular metabolic process;GO:0044238//primary metabolic process;GO:0055086//nucleobase-containing small molecule metabolic process;GO:0009987//cell…
KPHS_04530	715	950.6666667	259.1766667	334.7033333	0.368947079	0.017568747	0.03918394	no	cysQ	3'(2'),5'-bisphosphate nucleotidase [Klebsiella pneumoniae]	Metabolism	Global and Overview;Energy metabolism	ko01100//Metabolic pathways;ko01120//Microbial metabolism in diverse environments;ko01130//Biosynthesis of antibiotics;ko00920//Sulfur metabolism	K01082	-	-	GO:0019637//organophosphate metabolic process;GO:0006629//lipid metabolic process;GO:0044710//single-organism metabolic process;GO:0044255//cellular lipid metabolic process;GO:0006796//phosphate-containing compound metabolic process;GO:0046486//glycerolipid metabolic process;GO:0044699//single-organism process;GO:0044763//single-organism cellular process;GO:0044237//cellular metabolic process;GO:…
KPHS_04540	36.66666667	34	16.97333333	14.35333333	-0.2418841	0.446598551	0.578084419	no	ytfJ	Protein ytfJ precursor [Klebsiella pneumoniae 30684/NJST258_2] [Klebsiella pneumoniae]	-	-	-	-	-	-	-
KPHS_04550	12	25	15.34	29.09666667	0.923555404	0.011189528	0.026338428	no	ytfK	ORF_o81 [Escherichia coli str. K-12 substr. MG1655] [Escherichia coli]	-	-	-	-	-	-	-
KPHS_04560	893.3333333	1202.666667	168.49	206.45	0.29312945	0.016467775	0.037107062	no	ytfL	membrane protein [Klebsiella sp. 10982]	-	-	-	-	-	GO:1901363//heterocyclic compound binding;GO:0097159//organic cyclic compound binding;GO:0016491//oxidoreductase activity;GO:0000166//nucleotide binding;GO:0003824//catalytic activity;GO:0017076//purine nucleotide binding;GO:0036094//small molecule binding;GO:0005488//binding;GO:1901265//nucleoside phosphate binding	GO:0008152//metabolic process;GO:0044699//single-organism process;GO:0044710//single-organism metabolic process
KPHS_04570	266.3333333	463.3333333	103.4	171.14	0.72694081	5.64E-06	2.79E-05	no	msrA	methionine sulfoxide reductase A [Klebsiella pneumoniae subsp. pneumoniae MGH 78578] [Klebsiella pneumoniae]	-	-	-	-	-	GO:0016491//oxidoreductase activity;GO:0016667//oxidoreductase activity, acting on a sulfur group of donors;GO:0003824//catalytic activity;GO:0016671//oxidoreductase activity, acting on a sulfur group of donors, disulfide as acceptor	GO:0044237//cellular metabolic process;GO:0044238//primary metabolic process;GO:0006950//response to stress;GO:0044699//single-organism process;GO:0008152//metabolic process;GO:0044267//cellular protein metabolic process;GO:0044260//cellular macromolecule metabolic process;GO:0009987//cellular process;GO:0050896//response to stimulus;GO:0044710//single-organism metabolic process;GO:0043170//macro…
KPHS_04580	1039.666667	1016.666667	151.65	134.4733333	-0.17342539	0.152752095	0.24766235	no	tamA	outer membrane protein assembly factor [Klebsiella pneumoniae]	-	-	-	-	GO:0016020//membrane	-	-
KPHS_04590	2409.333333	2484	160.6266667	149.52	-0.10337295	0.403708942	0.532019536	no	tamB	translocation and assembly module TamB [Klebsiella pneumoniae]	-	-	-	-	-	-	-
KPHS_04600	275.6666667	370.6666667	238.7233333	300.53	0.332169428	0.015677521	0.035483148	no	ytfP	gamma-glutamylcyclotransferase [Klebsiella pneumoniae]	-	-	-	-	-	-	-
KPHS_04610	16.66666667	20.66666667	3.606666667	4.34	0.267028949	0.560091966	0.683184195	no	--	lipoprotein [Klebsiella pneumoniae]	-	-	-	-	-	-	-
KPHS_04620	33.66666667	76	7.026666667	14.32666667	1.027790616	1.67E-05	7.66E-05	yes	--	lipoprotein [Klebsiella pneumoniae]	-	-	-	-	-	-	-
KPHS_04630	6928.333333	6305	3290.863333	2783.226667	-0.241707707	0.044283404	0.087161589	no	ppa	inorganic diphosphatase [Klebsiella pneumoniae subsp. pneumoniae HS11286] [Klebsiella pneumoniae]	Metabolism	Energy metabolism	ko00190//Oxidative phosphorylation	K01507	GO:0044464//cell part;GO:0005622//intracellular;GO:0005623//cell;GO:0044424//intracellular part	GO:0016818//hydrolase activity, acting on acid anhydrides, in phosphorus-containing anhydrides;GO:0043167//ion binding;GO:0016787//hydrolase activity;GO:0003824//catalytic activity;GO:0005488//binding;GO:0016462//pyrophosphatase activity;GO:0016817//hydrolase activity, acting on acid anhydrides;GO:0043169//cation binding	GO:0009987//cellular process;GO:0008152//metabolic process;GO:0044237//cellular metabolic process;GO:0006793//phosphorus metabolic process
KPHS_04640	3.333333333	11	0.87	2.84	1.706803624	0.003785801	0.010239732	yes	ytfQ	sugar ABC transporter substrate-binding protein [Klebsiella pneumoniae]	-	-	-	-	-	-	-
KPHS_04650	15.33333333	26.33333333	2.52	3.76	0.577308928	0.09556719	0.168066438	no	ytfR	Sugar transport ATP-binding protein [Klebsiella pneumoniae 30684/NJST258_2] [Klebsiella pneumoniae]	-	-	-	-	-	GO:0001882//nucleoside binding;GO:0036094//small molecule binding;GO:0016787//hydrolase activity;GO:0097367//carbohydrate derivative binding;GO:0001883//purine nucleoside binding;GO:0016462//pyrophosphatase activity;GO:0005488//binding;GO:0032549//ribonucleoside binding;GO:0016817//hydrolase activity, acting on acid anhydrides;GO:0032550//purine ribonucleoside binding;GO:0017111//nucleoside-triph…	GO:1901361//organic cyclic compound catabolic process;GO:0044248//cellular catabolic process;GO:0006793//phosphorus metabolic process;GO:0009150//purine ribonucleotide metabolic process;GO:0009166//nucleotide catabolic process;GO:1901292//nucleoside phosphate catabolic process;GO:0006753//nucleoside phosphate metabolic process;GO:0009056//catabolic process;GO:0044763//single-organism cellular pro…
KPHS_04660	0	0	0.001	0.001	0	1	1	notest	--	conserved domain protein [Klebsiella sp. MS 92-3]	-	-	-	-	-	-	-
KPHS_04670	3.666666667	4.333333333	0.94	1.05	0.159656666	1	1	no	ytfT	sugar ABC transporter membrane protein [Klebsiella pneumoniae subsp. pneumoniae HS11286] [Klebsiella pneumoniae]	-	-	-	-	GO:0016020//membrane;GO:0044425//membrane part;GO:0031224//intrinsic component of membrane	-	GO:0051179//localization;GO:0051234//establishment of localization
KPHS_04680	8	10	1.986666667	2.55	0.360147417	0.581224896	0.703539628	no	yjfF	branched-chain amino acid ABC transporter, permease protein [Klebsiella sp. 1_1_55]	-	-	-	-	GO:0016020//membrane;GO:0031224//intrinsic component of membrane;GO:0044425//membrane part	-	GO:0051234//establishment of localization;GO:0051179//localization
KPHS_04690	1246	2197	312.5133333	515.9733333	0.723378762	2.93E-10	2.58E-09	no	fbp	fructose-1,6-bisphosphatase [Klebsiella pneumoniae subsp. pneumoniae HS11286] [Klebsiella pneumoniae]	Metabolism	Carbohydrate metabolism;Global and Overview;Energy metabolism	ko01100//Metabolic pathways;ko01120//Microbial metabolism in diverse environments;ko01110//Biosynthesis of secondary metabolites;ko01130//Biosynthesis of antibiotics;ko01200//Carbon metabolism;ko00010//Glycolysis / Gluconeogenesis;ko00051//Fructose and mannose metabolism;ko00030//Pentose phosphate pathway;ko00680//Methane metabolism	K03841	GO:0005623//cell;GO:0044464//cell part;GO:0044424//intracellular part;GO:0005622//intracellular	GO:0050308//sugar-phosphatase activity;GO:0005488//binding;GO:0043169//cation binding;GO:0016791//phosphatase activity;GO:0016788//hydrolase activity, acting on ester bonds;GO:0019203//carbohydrate phosphatase activity;GO:0043167//ion binding;GO:0042578//phosphoric ester hydrolase activity;GO:0003824//catalytic activity;GO:0016787//hydrolase activity	GO:0006006//glucose metabolic process;GO:0044238//primary metabolic process;GO:0019318//hexose metabolic process;GO:0005996//monosaccharide metabolic process;GO:0005975//carbohydrate metabolic process;GO:0008152//metabolic process;GO:0044237//cellular metabolic process;GO:0006793//phosphorus metabolic process;GO:0044723//single-organism carbohydrate metabolic process;GO:0006796//phosphate-contain…
KPHS_04700	2271	2199	415.6666667	369.9733333	-0.16800577	0.170957155	0.271340363	no	mpl	UDP-N-acetylmuramate:L-alanyl-gamma-D-glutamyl-meso-diaminopimelate ligase [Klebsiella pneumoniae]	-	-	-	-	GO:0044424//intracellular part;GO:0005622//intracellular;GO:0005623//cell;GO:0044464//cell part	GO:0001883//purine nucleoside binding;GO:0005488//binding;GO:0097367//carbohydrate derivative binding;GO:0001882//nucleoside binding;GO:0097159//organic cyclic compound binding;GO:0016879//ligase activity, forming carbon-nitrogen bonds;GO:1901363//heterocyclic compound binding;GO:0032550//purine ribonucleoside binding;GO:0016881//acid-amino acid ligase activity;GO:0036094//small molecule binding;…	GO:1901564//organonitrogen compound metabolic process;GO:0006022//aminoglycan metabolic process;GO:0043170//macromolecule metabolic process;GO:0016043//cellular component organization;GO:0071840//cellular component organization or biogenesis;GO:0022603//regulation of anatomical structure morphogenesis;GO:0071704//organic substance metabolic process;GO:0000270//peptidoglycan metabolic process;GO:0…
KPHS_04710	112.3333333	170	52.98333333	71.20333333	0.426406171	0.024926082	0.053427273	no	--	acyltransferase [Klebsiella pneumoniae]	-	-	-	-	-	GO:0003824//catalytic activity;GO:0016740//transferase activity	-
KPHS_04720	183	62.33333333	38.50666667	13.24	-1.540205119	1.08E-11	1.12E-10	yes	--	DUF4432 domain-containing protein [Klebsiella pneumoniae]	-	-	-	-	-	-	-
KPHS_04730	0	0	0.001	0.001	0	1	1	notest	--	Uncharacterised protein [Klebsiella pneumoniae]	-	-	-	-	-	-	-
KPHS_04740	332.3333333	385.6666667	152.5433333	166.37	0.125176178	0.363586211	0.490697063	no	KPK_5034	ribosome-associated protein [Klebsiella pneumoniae UCICRE 14] [Klebsiella pneumoniae]	-	-	-	-	-	-	-
KPHS_04750	1293.333333	1439.666667	240.66	256.16	0.090048841	0.49798844	0.627785482	no	pmbA	Microcin-processing peptidase 1 (PmbA) [Klebsiella pneumoniae 30684/NJST258_2] [Klebsiella pneumoniae]	-	-	-	-	-	-	-
KPHS_04760	395	734.3333333	260.79	446.14	0.774607953	2.27E-09	1.82E-08	no	cybC	cytochrome b(562) [Klebsiella pneumoniae subsp. pneumoniae HS11286] [Klebsiella pneumoniae]	-	-	-	-	GO:0005623//cell;GO:0044464//cell part	GO:0005488//binding;GO:0097159//organic cyclic compound binding;GO:0046906//tetrapyrrole binding;GO:1901363//heterocyclic compound binding	GO:0008152//metabolic process;GO:0044237//cellular metabolic process;GO:0009987//cellular process;GO:0006091//generation of precursor metabolites and energy
KPHS_04770	0	0	0.001	0.001	0	1	1	notest	--	hypothetical protein KPNJ2_04938 [Klebsiella pneumoniae 30684/NJST258_2] [Klebsiella pneumoniae]	-	-	-	-	-	-	-
KPHS_04780	17.33333333	10.66666667	13.59666667	6.473333333	-1.070672306	0.024703632	0.053035394	no	--	PRD domain-containing protein [Klebsiella pneumoniae subsp. pneumoniae WGLW2] [Klebsiella pneumoniae]	-	-	-	-	-	-	-
KPHS_04790	65.33333333	50.33333333	47.07	32.12	-0.55133596	0.129966459	0.216610765	no	--	EF_0830/AHA_3911 family protein [Klebsiella sp. 1_1_55]	-	-	-	-	-	-	-
KPHS_04800	32	24.66666667	26.83	19.52	-0.458894002	0.13290689	0.220710066	no	--	DUF4312 domain-containing protein [Klebsiella pneumoniae]	-	-	-	-	-	-	-
KPHS_04810	63.66666667	78	21.27666667	23.02666667	0.114033435	0.727474668	0.82965279	no	--	membrane protein [Klebsiella pneumoniae]	-	-	-	-	-	-	-
KPHS_04820	41	60	16.18333333	20.45333333	0.337827187	0.348409084	0.475244487	no	--	membrane protein [Klebsiella pneumoniae]	-	-	-	-	-	-	-
KPHS_04830	98.66666667	142	22.19666667	29.37333333	0.404163955	0.109847847	0.189051975	no	EF_0837	dihydroorotase [Klebsiella pneumoniae]	Metabolism	Nucleotide metabolism;Global and Overview	ko01100//Metabolic pathways;ko00240//Pyrimidine metabolism	K01465	-	GO:0016787//hydrolase activity;GO:0003824//catalytic activity	-
KPHS_04840	144.3333333	143	33.18666667	29.85333333	-0.152711702	0.518386721	0.643406098	no	dgaE	L-seryl-tRNA selenium transferase [Klebsiella pneumoniae]	Metabolism;Genetic Information Processing	Metabolism of other amino acids;Translation	ko00970//Aminoacyl-tRNA biosynthesis;ko00450//Selenocompound metabolism	K01042	-	GO:0043167//ion binding;GO:0003824//catalytic activity;GO:0043168//anion binding;GO:0005488//binding	-
KPHS_04850	140.6666667	68.66666667	47.07666667	21.64666667	-1.120867288	3.61E-06	1.86E-05	yes	dgaF	2-dehydro-3-deoxyphosphooctonate aldolase [Klebsiella pneumoniae]	-	-	-	-	-	-	-
KPHS_04860	84.66666667	81.33333333	18.22666667	16.6	-0.134867501	0.582925835	0.704855	no	pgl	isomerase [Klebsiella pneumoniae BIDMC 25] [Klebsiella pneumoniae]	-	-	-	-	-	GO:0003824//catalytic activity	-
KPHS_04870	154.6666667	251.6666667	20.48666667	31.59333333	0.624934894	7.94E-05	0.000318392	no	licR	transcription antiterminator BglG [Klebsiella pneumoniae]	-	-	-	-	GO:0044464//cell part;GO:0005623//cell	GO:0015293//symporter activity;GO:0022804//active transmembrane transporter activity;GO:0051119//sugar transmembrane transporter activity;GO:0005215//transporter activity;GO:0022857//transmembrane transporter activity;GO:0022891//substrate-specific transmembrane transporter activity;GO:0015144//carbohydrate transmembrane transporter activity;GO:0015291//secondary active transmembrane transporter …	GO:1901360//organic cyclic compound metabolic process;GO:0051234//establishment of localization;GO:0016070//RNA metabolic process;GO:0051179//localization;GO:0018130//heterocycle biosynthetic process;GO:1901362//organic cyclic compound biosynthetic process;GO:0097659//nucleic acid-templated transcription;GO:0009059//macromolecule biosynthetic process;GO:0071704//organic substance metabolic proces…
KPHS_04880	14.66666667	22	14.53666667	20.75	0.513414847	0.186742504	0.291640239	no	relB	bifunctional antitoxin/transcriptional repressor RelB [Klebsiella pneumoniae subsp. pneumoniae HS11286] [Klebsiella pneumoniae]	-	-	-	-	-	-	-
KPHS_04890	15.66666667	19.33333333	14.24	15.54333333	0.126346783	0.734943722	0.836547333	no	relE	addiction module toxin RelE [Klebsiella pneumoniae]	-	-	-	-	-	-	-
KPHS_04900	338	77.33333333	182.6666667	39.05	-2.225818939	1.37E-39	6.77E-38	yes	nrdG	Ribonucleotide reductase of class III (anaerobic), activating protein [Klebsiella pneumoniae subsp. pneumoniae 1158] [Klebsiella pneumoniae]	-	-	-	-	GO:0005622//intracellular;GO:0044464//cell part;GO:0044424//intracellular part;GO:0005623//cell	GO:0016491//oxidoreductase activity;GO:0003824//catalytic activity;GO:0005488//binding;GO:0051536//iron-sulfur cluster binding;GO:0051540//metal cluster binding	GO:0008152//metabolic process;GO:0044710//single-organism metabolic process;GO:0044699//single-organism process
KPHS_04910	7155.333333	1878.333333	844.5066667	209.9933333	-2.007765285	1.04E-53	8.52E-52	yes	nrdD	anaerobic ribonucleoside triphosphate reductase [Klebsiella pneumoniae JM45] [Klebsiella pneumoniae]	Metabolism	Global and Overview;Nucleotide metabolism	ko01100//Metabolic pathways;ko00230//Purine metabolism;ko00240//Pyrimidine metabolism	K00527	-	GO:0001882//nucleoside binding;GO:0001883//purine nucleoside binding;GO:0016491//oxidoreductase activity;GO:0097159//organic cyclic compound binding;GO:1901363//heterocyclic compound binding;GO:0032550//purine ribonucleoside binding;GO:0005488//binding;GO:0016725//oxidoreductase activity, acting on CH or CH2 groups;GO:0003824//catalytic activity;GO:0036094//small molecule binding;GO:0016728//oxid…	GO:0006139//nucleobase-containing compound metabolic process;GO:0008152//metabolic process;GO:0090304//nucleic acid metabolic process;GO:0046483//heterocycle metabolic process;GO:0006259//DNA metabolic process;GO:0006807//nitrogen compound metabolic process;GO:0071704//organic substance metabolic process;GO:0044260//cellular macromolecule metabolic process;GO:0044699//single-organism process;GO:1…
KPHS_04920	0.333333333	0	0.606666667	0.001	-9.244760234	1	1	no	--	MULTISPECIES: hypothetical protein [Enterobacterales]	-	-	-	-	-	-	-
KPHS_04930	29	38	9.63	11.62333333	0.27141616	0.322534742	0.448073386	no	--	transcriptional regulator, RpiR family [Klebsiella sp. MS 92-3]	-	-	-	-	-	-	-
KPHS_04940	0	0.666666667	0.001	0.75	9.550746785	0.507332615	0.635721866	no	--	conserved domain protein [Klebsiella sp. MS 92-3]	-	-	-	-	-	-	-
KPHS_04950	1	0.666666667	0.986666667	0.493333333	-1	1	1	no	celA	PTS sugar transporter subunit IIB [Klebsiella pneumoniae]	Environmental Information Processing	Membrane transport	ko02060//Phosphotransferase system (PTS)	K02760	-	GO:0003824//catalytic activity;GO:0005215//transporter activity;GO:1901476//carbohydrate transporter activity;GO:0022857//transmembrane transporter activity;GO:0022891//substrate-specific transmembrane transporter activity;GO:0015144//carbohydrate transmembrane transporter activity;GO:0022892//substrate-specific transporter activity	GO:0051179//localization;GO:0008643//carbohydrate transport;GO:0044699//single-organism process;GO:0044765//single-organism transport;GO:0051234//establishment of localization;GO:0006810//transport;GO:0071702//organic substance transport;GO:1902578//single-organism localization
KPHS_04960	7	13.66666667	1.31	2.376666667	0.859372764	0.06884716	0.127166384	no	licH	6-phospho-beta-glucosidase [Klebsiella pneumoniae subsp. pneumoniae HS11286] [Klebsiella pneumoniae]	Metabolism	Carbohydrate metabolism	ko00010//Glycolysis / Gluconeogenesis	K01222	-	GO:0016491//oxidoreductase activity;GO:0016787//hydrolase activity;GO:0016798//hydrolase activity, acting on glycosyl bonds;GO:0003824//catalytic activity;GO:0016614//oxidoreductase activity, acting on CH-OH group of donors	GO:0008152//metabolic process;GO:0044710//single-organism metabolic process;GO:0044238//primary metabolic process;GO:0044699//single-organism process
KPHS_04970	10.33333333	25	1.92	4.383333333	1.190922083	0.001289551	0.003948659	yes	licC	PTS system, cellobiose-specific IIC component [Klebsiella pneumoniae]	Environmental Information Processing	Membrane transport	ko02060//Phosphotransferase system (PTS)	K02761	GO:0016020//membrane;GO:0044425//membrane part;GO:0031224//intrinsic component of membrane	GO:0005215//transporter activity;GO:0022891//substrate-specific transmembrane transporter activity;GO:1901476//carbohydrate transporter activity;GO:0022857//transmembrane transporter activity;GO:0003824//catalytic activity;GO:0022892//substrate-specific transporter activity;GO:0015144//carbohydrate transmembrane transporter activity	GO:0051234//establishment of localization;GO:0044765//single-organism transport;GO:0006810//transport;GO:0071702//organic substance transport;GO:0008643//carbohydrate transport;GO:0051179//localization;GO:0044699//single-organism process;GO:1902578//single-organism localization;GO:0006818//hydrogen transport
KPHS_04980	2494.333333	1383	385.3433333	202.1933333	-0.930409002	3.27E-10	2.86E-09	no	treC	alpha,alpha-phosphotrehalase [Klebsiella pneumoniae JM45] [Klebsiella pneumoniae]	Metabolism	Carbohydrate metabolism	ko00500//Starch and sucrose metabolism	K01226	GO:0005623//cell;GO:0005622//intracellular;GO:0044464//cell part;GO:0044424//intracellular part	GO:0003824//catalytic activity;GO:0043167//ion binding;GO:0015927//trehalase activity;GO:0016787//hydrolase activity;GO:0005488//binding;GO:0016798//hydrolase activity, acting on glycosyl bonds;GO:0004553//hydrolase activity, hydrolyzing O-glycosyl compounds	GO:0071704//organic substance metabolic process;GO:0005975//carbohydrate metabolic process;GO:0044262//cellular carbohydrate metabolic process;GO:0044763//single-organism cellular process;GO:0044710//single-organism metabolic process;GO:0008152//metabolic process;GO:0009987//cellular process;GO:0044238//primary metabolic process;GO:0005991//trehalose metabolic process;GO:0009311//oligosaccharide …
KPHS_04990	2454.666667	746.3333333	437.4133333	131.6966667	-1.731778367	8.66E-18	1.46E-16	yes	treB	trehalose(maltose)-specific PTS system components IIBC [Klebsiella pneumoniae subsp. pneumoniae HS11286] [Klebsiella pneumoniae]	Environmental Information Processing;Metabolism	Membrane transport;Carbohydrate metabolism	ko02060//Phosphotransferase system (PTS);ko00500//Starch and sucrose metabolism	K02818	GO:0016020//membrane;GO:0044425//membrane part;GO:0031224//intrinsic component of membrane	GO:0022857//transmembrane transporter activity;GO:0015151//alpha-glucoside transmembrane transporter activity;GO:1901505//carbohydrate derivative transporter activity;GO:0016740//transferase activity;GO:0005215//transporter activity;GO:1901476//carbohydrate transporter activity;GO:0022892//substrate-specific transporter activity;GO:0022891//substrate-specific transmembrane transporter activity;GO…	GO:0006818//hydrogen transport;GO:0044237//cellular metabolic process;GO:0015766//disaccharide transport;GO:0051234//establishment of localization;GO:0009987//cellular process;GO:0008152//metabolic process;GO:0051179//localization;GO:0044699//single-organism process;GO:1902578//single-organism localization;GO:0006810//transport;GO:0044765//single-organism transport;GO:0006793//phosphorus metaboli…
KPHS_05000	142.6666667	173.3333333	38.22	41.03666667	0.10258577	0.560486384	0.683365883	no	treR	trehalose repressor [Klebsiella pneumoniae subsp. pneumoniae HS11286] [Klebsiella pneumoniae]	-	-	-	-	-	GO:0001071//nucleic acid binding transcription factor activity	GO:0097659//nucleic acid-templated transcription;GO:0034654//nucleobase-containing compound biosynthetic process;GO:0034645//cellular macromolecule biosynthetic process;GO:0090304//nucleic acid metabolic process;GO:0016070//RNA metabolic process;GO:0044271//cellular nitrogen compound biosynthetic process;GO:0044249//cellular biosynthetic process;GO:0034641//cellular nitrogen compound metabolic pr…
KPHS_05010	660.6666667	285	62.24	24.23	-1.361047656	1.48E-23	3.70E-22	yes	mgtA	magnesium-transporting ATPase MgtA [Klebsiella pneumoniae subsp. pneumoniae HS11286] [Klebsiella pneumoniae]	-	-	-	-	GO:0044425//membrane part;GO:0031224//intrinsic component of membrane;GO:0016020//membrane	GO:0001883//purine nucleoside binding;GO:0043492//ATPase activity, coupled to movement of substances;GO:0022892//substrate-specific transporter activity;GO:0036094//small molecule binding;GO:0016820//hydrolase activity, acting on acid anhydrides, catalyzing transmembrane movement of substances;GO:0097159//organic cyclic compound binding;GO:0022891//substrate-specific transmembrane transporter act…	GO:0044699//single-organism process;GO:0006810//transport;GO:1902578//single-organism localization;GO:0070838//divalent metal ion transport;GO:0006811//ion transport;GO:0006812//cation transport;GO:0051234//establishment of localization;GO:0030001//metal ion transport;GO:0044765//single-organism transport;GO:0072511//divalent inorganic cation transport;GO:0051179//localization
KPHS_05020	2644.666667	2257	1729.776667	1384.866667	-0.3208387	0.006664224	0.016788577	no	ridA	reactive intermediate/imine deaminase [Klebsiella oxytoca]	-	-	-	-	-	GO:0003824//catalytic activity	-
KPHS_05030	154	85.33333333	84.69	44.12	-0.940758839	5.38E-07	3.15E-06	no	pyrI	aspartate carbamoyltransferase regulatory subunit [Klebsiella pneumoniae subsp. pneumoniae HS11286] [Klebsiella pneumoniae]	Metabolism	Nucleotide metabolism;Amino acid metabolism;Global and Overview	ko01100//Metabolic pathways;ko00240//Pyrimidine metabolism;ko00250//Alanine, aspartate and glutamate metabolism	K00610	-	-	-
KPHS_05040	330.6666667	183.3333333	88.14666667	46.57333333	-0.920401872	4.64E-09	3.58E-08	no	pyrB	aspartate carbamoyltransferase catalytic subunit [Klebsiella pneumoniae subsp. pneumoniae HS11286] [Klebsiella pneumoniae]	Metabolism	Nucleotide metabolism;Amino acid metabolism;Global and Overview	ko01100//Metabolic pathways;ko00240//Pyrimidine metabolism;ko00250//Alanine, aspartate and glutamate metabolism	K00609	-	GO:0016741//transferase activity, transferring one-carbon groups;GO:0043167//ion binding;GO:0036094//small molecule binding;GO:0005488//binding;GO:0043177//organic acid binding;GO:0043168//anion binding;GO:0031406//carboxylic acid binding;GO:0016740//transferase activity;GO:0003824//catalytic activity	GO:0090407//organophosphate biosynthetic process;GO:0009987//cellular process;GO:0044249//cellular biosynthetic process;GO:0044699//single-organism process;GO:0009130//pyrimidine nucleoside monophosphate biosynthetic process;GO:0009117//nucleotide metabolic process;GO:0006220//pyrimidine nucleotide metabolic process;GO:0044237//cellular metabolic process;GO:0072528//pyrimidine-containing compound…
KPHS_05050	50	50.66666667	28.06333333	25.03666667	-0.164643884	0.590368003	0.711044251	no	tabA	toxin-antitoxin biofilm protein TabA [Klebsiella pneumoniae]	-	-	-	-	-	-	-
KPHS_05060	0	0	0.001	0.001	0	1	1	notest	--	hypothetical protein HMPREF9538_06183 [Klebsiella sp. MS 92-3]	-	-	-	-	-	-	-
KPHS_05070	19.66666667	14	5.226666667	3.36	-0.637429921	0.123386697	0.206997419	no	frlB	sugar isomerase (SIS) [Klebsiella pneumoniae subsp. pneumoniae HS11286] [Klebsiella pneumoniae]	-	-	-	-	-	GO:0003824//catalytic activity;GO:0005488//binding	-
KPHS_05080	21.33333333	19	6.376666667	5.22	-0.288752661	0.456599828	0.587348582	no	frlD	kinase, PfkB family [Klebsiella sp. MS 92-3]	-	-	-	-	-	GO:0003824//catalytic activity	GO:0044237//cellular metabolic process;GO:0006796//phosphate-containing compound metabolic process;GO:0008152//metabolic process;GO:0009987//cellular process;GO:0006793//phosphorus metabolic process
KPHS_05090	12.66666667	16.33333333	2.053333333	2.536666667	0.304966103	0.463862471	0.594688013	no	--	similar to metal-dependent hydrolase with the TIM-barrel fold [Klebsiella pneumoniae subsp. pneumoniae ST258-K26BO] [Klebsiella pneumoniae]	-	-	-	-	-	-	-
KPHS_05100	19.66666667	23.33333333	3.54	4.23	0.256908303	0.557591575	0.680858028	no	yfcC	C4-dicarboxylate anaerobic carrier [Klebsiella pneumoniae subsp. pneumoniae HS11286] [Klebsiella pneumoniae]	-	-	-	-	-	-	-
KPHS_05110	131.6666667	211.3333333	45.76666667	68.45	0.580753322	0.00043472	0.001478049	no	yurK	GntR family transcriptional regulator [Klebsiella pneumoniae subsp. pneumoniae HS11286] [Klebsiella pneumoniae]	-	-	-	-	-	GO:0001071//nucleic acid binding transcription factor activity	GO:0044271//cellular nitrogen compound biosynthetic process;GO:0034641//cellular nitrogen compound metabolic process;GO:1901576//organic substance biosynthetic process;GO:0006725//cellular aromatic compound metabolic process;GO:0006351//transcription, DNA-templated;GO:0006139//nucleobase-containing compound metabolic process;GO:0009059//macromolecule biosynthetic process;GO:1901362//organic cycli…
KPHS_05120	18.33333333	22.66666667	4.466666667	5.016666667	0.167530486	0.651031384	0.764395422	no	argI	ornithine carbamoyltransferase [Klebsiella sp. MS 92-3]	Metabolism	Global and Overview;Amino acid metabolism	ko01100//Metabolic pathways;ko01110//Biosynthesis of secondary metabolites;ko01130//Biosynthesis of antibiotics;ko01230//Biosynthesis of amino acids;ko00220//Arginine biosynthesis	K00611	GO:0005623//cell;GO:0044464//cell part;GO:0005622//intracellular;GO:0044424//intracellular part	GO:0036094//small molecule binding;GO:0043177//organic acid binding;GO:0016741//transferase activity, transferring one-carbon groups;GO:0005488//binding;GO:0031406//carboxylic acid binding;GO:0016740//transferase activity;GO:0003824//catalytic activity;GO:0043168//anion binding;GO:0043167//ion binding	GO:0044710//single-organism metabolic process;GO:0008152//metabolic process;GO:0006520//cellular amino acid metabolic process;GO:0043436//oxoacid metabolic process;GO:0044281//small molecule metabolic process;GO:0071704//organic substance metabolic process;GO:1901564//organonitrogen compound metabolic process;GO:0006082//organic acid metabolic process;GO:0006525//arginine metabolic process;GO:000…
KPHS_05130	499.3333333	662.3333333	296.6766667	379.1433333	0.353851891	0.009206534	0.02228797	no	rraB	ribonuclease E inhibitor B [Klebsiella quasipneumoniae]	-	-	-	-	-	-	-
KPHS_05140	373.6666667	668	123.05	204.79	0.734900612	4.16E-08	2.82E-07	no	miaE	hydroxylase for synthesis of 2-methylthio-cis-ribozeatin in tRNA [Klebsiella pneumoniae subsp. pneumoniae HS11286] [Klebsiella pneumoniae]	-	-	-	-	-	-	-
KPHS_05150	106.6666667	113.3333333	53.31333333	56.88	0.093425078	0.743975542	0.843810408	no	yjgM	GNAT family acetyltransferase [Klebsiella pneumoniae subsp. pneumoniae HS11286] [Klebsiella pneumoniae]	-	-	-	-	-	GO:0003824//catalytic activity	-
KPHS_05160	7249.666667	6981	640.12	555.3633333	-0.204910456	0.108721571	0.187465068	no	valS	valyl-tRNA synthetase [Klebsiella pneumoniae subsp. pneumoniae HS11286] [Klebsiella pneumoniae]	Genetic Information Processing	Translation	ko00970//Aminoacyl-tRNA biosynthesis	K01873	-	-	-
KPHS_05170	205.3333333	241.3333333	117.5633333	123.08	0.066158179	0.6828031	0.792839801	no	holC	DNA polymerase III subunit chi [Klebsiella pneumoniae subsp. pneumoniae HS11286] [Klebsiella pneumoniae]	Genetic Information Processing;Metabolism	Replication and repair;Nucleotide metabolism;Global and Overview	ko01100//Metabolic pathways;ko00230//Purine metabolism;ko00240//Pyrimidine metabolism;ko03440//Homologous recombination;ko03430//Mismatch repair;ko03030//DNA replication	K02339	-	GO:0016779//nucleotidyltransferase activity;GO:0016772//transferase activity, transferring phosphorus-containing groups;GO:0003824//catalytic activity;GO:0016740//transferase activity;GO:0034061//DNA polymerase activity	GO:0009058//biosynthetic process;GO:0044238//primary metabolic process;GO:0044260//cellular macromolecule metabolic process;GO:0034641//cellular nitrogen compound metabolic process;GO:0009987//cellular process;GO:0009059//macromolecule biosynthetic process;GO:0046483//heterocycle metabolic process;GO:0006139//nucleobase-containing compound metabolic process;GO:0071704//organic substance metabolic…
KPHS_05180	2447	2207	406.7933333	333.45	-0.286825587	0.015992498	0.036142574	no	pepA	leucyl aminopeptidase [Klebsiella pneumoniae subsp. pneumoniae HS11286] [Klebsiella pneumoniae]	Metabolism	Global and Overview;Metabolism of other amino acids	ko01100//Metabolic pathways;ko00480//Glutathione metabolism	K01255	-	-	-
KPHS_05190	1003.666667	1329.333333	229.9266667	279.5866667	0.282121763	0.017845532	0.039743325	no	lptF	LPS export ABC transporter permease LptF [Klebsiella pneumoniae]	Environmental Information Processing	Membrane transport	ko02010//ABC transporters	K07091	-	-	-
KPHS_05200	719	973	166.2666667	205.0933333	0.302781633	0.014587409	0.03337797	no	lptG	lipopolysaccharide ABC transporter permease LptG [Klebsiella pneumoniae]	Environmental Information Processing	Membrane transport	ko02010//ABC transporters	K11720	-	-	-
KPHS_05210	351.6666667	496	58.82666667	77.47333333	0.397229524	0.004938195	0.012922644	no	yjgR	ATPase [Klebsiella pneumoniae subsp. pneumoniae DSM 30104] [Klebsiella pneumoniae]	-	-	-	-	-	-	-
KPHS_05220	3	6.333333333	0.903333333	1.683333333	0.897990536	0.269819897	0.389947521	no	--	Inosose isomerase [Klebsiella pneumoniae subsp. pneumoniae ST258-K26BO] [Klebsiella pneumoniae]	Metabolism	Global and Overview;Carbohydrate metabolism	ko01120//Microbial metabolism in diverse environments;ko00562//Inositol phosphate metabolism	K06606	-	GO:0003824//catalytic activity	-
KPHS_05230	43.66666667	38	7.046666667	6.076666667	-0.213660815	0.4504835	0.581266837	no	iolA2	methylmalonate-semialdehyde dehydrogenase [Klebsiella pneumoniae]	Metabolism	Metabolism of other amino acids;Amino acid metabolism;Global and Overview;Carbohydrate metabolism	ko01100//Metabolic pathways;ko01200//Carbon metabolism;ko00640//Propanoate metabolism;ko00280//Valine, leucine and isoleucine degradation;ko00562//Inositol phosphate metabolism;ko00410//beta-Alanine metabolism	K00140	-	GO:0016903//oxidoreductase activity, acting on the aldehyde or oxo group of donors;GO:0003824//catalytic activity;GO:0016491//oxidoreductase activity	GO:0044699//single-organism process;GO:0008152//metabolic process;GO:0044710//single-organism metabolic process
KPHS_05240	45.66666667	50	14.57333333	15.48333333	0.087385196	0.817169852	0.898442776	no	iolB	5-deoxy-glucuronate isomerase [Klebsiella pneumoniae subsp. pneumoniae ST258-K26BO] [Klebsiella pneumoniae]	Metabolism	Carbohydrate metabolism;Global and Overview	ko01100//Metabolic pathways;ko01120//Microbial metabolism in diverse environments;ko00562//Inositol phosphate metabolism	K03337	-	-	-
KPHS_05250	320	482	94.05	133.2033333	0.502130337	0.000932523	0.002955994	no	HI_0143	Transcriptional regulator, RpiR family protein [Klebsiella pneumoniae 30684/NJST258_2] [Klebsiella pneumoniae]	-	-	-	-	-	GO:0005488//binding;GO:0001071//nucleic acid binding transcription factor activity	GO:0019438//aromatic compound biosynthetic process;GO:1901576//organic substance biosynthetic process;GO:0046483//heterocycle metabolic process;GO:0006139//nucleobase-containing compound metabolic process;GO:0032774//RNA biosynthetic process;GO:0006351//transcription, DNA-templated;GO:1901360//organic cyclic compound metabolic process;GO:0044260//cellular macromolecule metabolic process;GO:003464…
KPHS_05260	53.33333333	35	6.966666667	4.103333333	-0.76367218	0.002336774	0.006665308	no	iolC	5-dehydro-2-deoxygluconokinase [Klebsiella pneumoniae subsp. pneumoniae HS11286] [Klebsiella pneumoniae]	Metabolism	Global and Overview;Carbohydrate metabolism	ko01100//Metabolic pathways;ko01120//Microbial metabolism in diverse environments;ko00562//Inositol phosphate metabolism	K03338	-	GO:0003824//catalytic activity;GO:0016740//transferase activity;GO:0016772//transferase activity, transferring phosphorus-containing groups	GO:0006793//phosphorus metabolic process;GO:0006796//phosphate-containing compound metabolic process;GO:0008152//metabolic process;GO:0009987//cellular process;GO:0044237//cellular metabolic process
KPHS_05270	0	0	0.001	0.001	0	1	1	notest	--	FIG00732261: hypothetical protein [Escherichia coli ISC56] [Escherichia coli]	-	-	-	-	-	-	-
KPHS_05280	32.33333333	27.66666667	4.23	3.293333333	-0.361109122	0.216686133	0.328635033	no	iolD	3D-(3,5/4)-trihydroxycyclohexane-1,2-dione acylhydrolase (decyclizing) [Klebsiella pneumoniae]	Metabolism	Global and Overview;Carbohydrate metabolism	ko01100//Metabolic pathways;ko01120//Microbial metabolism in diverse environments;ko00562//Inositol phosphate metabolism	K03336	-	GO:0019842//vitamin binding;GO:0036094//small molecule binding;GO:0005488//binding	-
KPHS_05290	15.33333333	17	3.66	3.456666667	-0.08246216	0.938135263	1	no	iolG	Myo-inositol 2-dehydrogenase [Klebsiella pneumoniae 30684/NJST258_2] [Klebsiella pneumoniae]	Metabolism	Global and Overview;Carbohydrate metabolism;Biosynthesis of other secondary metabolites	ko01100//Metabolic pathways;ko01120//Microbial metabolism in diverse environments;ko01130//Biosynthesis of antibiotics;ko00562//Inositol phosphate metabolism;ko00521//Streptomycin biosynthesis	K00010	-	-	-
KPHS_05300	13	15.33333333	3.836666667	3.823333333	-0.005022442	1	1	no	iolH	protein IolH [Klebsiella pneumoniae subsp. pneumoniae HS11286] [Klebsiella pneumoniae]	-	-	-	-	-	GO:0003824//catalytic activity	-
KPHS_05310	13	17.66666667	3.86	4.336666667	0.167985709	0.686911548	0.796666573	no	iolE	inosose dehydratase, partial [Klebsiella sp. MS 92-3]	Metabolism	Global and Overview;Carbohydrate metabolism	ko01100//Metabolic pathways;ko01120//Microbial metabolism in diverse environments;ko00562//Inositol phosphate metabolism	K03335	-	-	-
KPHS_05320	10.66666667	21.66666667	2.086666667	3.84	0.879906155	0.023443489	0.050590321	no	ugpB	ABC transporter substrate-binding protein [Klebsiella pneumoniae]	Environmental Information Processing	Membrane transport	ko02010//ABC transporters	K05813	-	-	-
KPHS_05330	0.666666667	1	0.14	0.19	0.440572591	1	1	no	ugpC	sugar ABC transporter [Klebsiella pneumoniae subsp. pneumoniae HS11286] [Klebsiella pneumoniae]	Environmental Information Processing	Membrane transport	ko02010//ABC transporters	K05816	GO:0016020//membrane;GO:0005886//plasma membrane;GO:0044464//cell part;GO:0005623//cell;GO:0071944//cell periphery	GO:0016818//hydrolase activity, acting on acid anhydrides, in phosphorus-containing anhydrides;GO:1901363//heterocyclic compound binding;GO:0097159//organic cyclic compound binding;GO:0097367//carbohydrate derivative binding;GO:0032549//ribonucleoside binding;GO:0036094//small molecule binding;GO:0016462//pyrophosphatase activity;GO:0003824//catalytic activity;GO:0017111//nucleoside-triphosphatas…	GO:1901565//organonitrogen compound catabolic process;GO:0019637//organophosphate metabolic process;GO:1901136//carbohydrate derivative catabolic process;GO:1901575//organic substance catabolic process;GO:1901292//nucleoside phosphate catabolic process;GO:0072521//purine-containing compound metabolic process;GO:0044712//single-organism catabolic process;GO:0006793//phosphorus metabolic process;GO…
KPHS_05340	1	4	0.353333333	1.083333333	1.616375453	0.069475179	0.128171653	no	cpdA	phosphodiesterase [Klebsiella pneumoniae]	-	-	-	-	-	-	-
KPHS_05350	0.333333333	1	0.123333333	0.21	0.767826558	1	1	no	araQ	sn-glycerol 3-phosphate transport system permease [Klebsiella pneumoniae subsp. pneumoniae HS11286] [Klebsiella pneumoniae]	Environmental Information Processing	Membrane transport	ko02010//ABC transporters	K05815	GO:0031224//intrinsic component of membrane;GO:0044425//membrane part;GO:0016020//membrane	-	GO:0051179//localization;GO:0051234//establishment of localization
KPHS_05360	0	1.333333333	0.001	0.316666667	8.306821202	0.264762304	0.384609422	no	yurN	N-Acetyl-D-glucosamine ABC transport system,permease protein [Klebsiella pneumoniae IS43] [Klebsiella pneumoniae]	Environmental Information Processing	Membrane transport	ko02010//ABC transporters	K05814	GO:0031224//intrinsic component of membrane;GO:0016020//membrane;GO:0044425//membrane part	-	GO:0051179//localization;GO:0051234//establishment of localization
KPHS_05370	88.66666667	1087.666667	21.3	251.92	3.564040327	1.20E-95	2.50E-93	yes	ahr	alcohol dehydrogenase [Klebsiella pneumoniae]	-	-	-	-	-	GO:0003824//catalytic activity;GO:0043167//ion binding;GO:0005488//binding;GO:0016614//oxidoreductase activity, acting on CH-OH group of donors;GO:0043169//cation binding;GO:0016491//oxidoreductase activity	GO:0044710//single-organism metabolic process;GO:0044699//single-organism process;GO:0008152//metabolic process
KPHS_05380	2	5.666666667	0.33	0.963333333	1.545569062	0.073579171	0.134828822	no	dauA	sulfate permease [Klebsiella pneumoniae]	-	-	-	-	GO:0016020//membrane;GO:0031224//intrinsic component of membrane;GO:0044425//membrane part	GO:0008509//anion transmembrane transporter activity;GO:0015075//ion transmembrane transporter activity;GO:0022891//substrate-specific transmembrane transporter activity;GO:0015103//inorganic anion transmembrane transporter activity;GO:0005215//transporter activity;GO:0022892//substrate-specific transporter activity;GO:0022857//transmembrane transporter activity	GO:0006810//transport;GO:0015698//inorganic anion transport;GO:0006820//anion transport;GO:1902578//single-organism localization;GO:0044699//single-organism process;GO:0006811//ion transport;GO:0072348//sulfur compound transport;GO:0051179//localization;GO:0051234//establishment of localization;GO:0044765//single-organism transport;GO:0008272//sulfate transport
KPHS_05390	1.333333333	2.666666667	0.536666667	0.766666667	0.514573173	0.579075916	0.701185063	no	can	calcium ABC transporter ATPase [Klebsiella pneumoniae]	Metabolism	Energy metabolism	ko00910//Nitrogen metabolism	K01673	-	GO:0005488//binding;GO:0043169//cation binding;GO:0003824//catalytic activity;GO:0046872//metal ion binding;GO:0046914//transition metal ion binding;GO:0043167//ion binding	GO:0044699//single-organism process
KPHS_05400	0	0	0.001	0.001	0	1	1	notest	int	integrase [Klebsiella pneumoniae]	-	-	-	-	-	-	GO:0044238//primary metabolic process;GO:1901360//organic cyclic compound metabolic process;GO:0090304//nucleic acid metabolic process;GO:0006725//cellular aromatic compound metabolic process;GO:0044237//cellular metabolic process;GO:0008152//metabolic process;GO:0044260//cellular macromolecule metabolic process;GO:0006139//nucleobase-containing compound metabolic process;GO:0046483//heterocycle …
KPHS_05410	0	0	0.001	0.001	0	1	1	notest	--	Uncharacterised protein [Klebsiella pneumoniae]	-	-	-	-	-	-	-
KPHS_05420	0	0	0.001	0.001	0	1	1	notest	--	hypothetical protein [Klebsiella pneumoniae]	-	-	-	-	-	-	-
KPHS_05430	0	0	0.001	0.001	0	1	1	notest	--	Uncharacterised protein [Klebsiella pneumoniae]	-	-	-	-	-	-	-
KPHS_05440	0	0	0.001	0.001	0	1	1	notest	--	IS903 transposase (plasmid) [Escherichia coli]	-	-	-	-	-	GO:0003824//catalytic activity	GO:0090304//nucleic acid metabolic process;GO:0009987//cellular process;GO:0044237//cellular metabolic process;GO:0008152//metabolic process;GO:0006807//nitrogen compound metabolic process;GO:0006310//DNA recombination;GO:0044763//single-organism cellular process;GO:0034641//cellular nitrogen compound metabolic process;GO:0071704//organic substance metabolic process;GO:1901360//organic cyclic com…
KPHS_05450	0	0	0.001	0.001	0	1	1	notest	--	hypothetical protein APT92_21520, partial [Klebsiella pneumoniae]	-	-	-	-	-	-	-
KPHS_05460	0	0	0.001	0.001	0	1	1	notest	psu	phage polarity suppression protein [Klebsiella pneumoniae subsp. pneumoniae HS11286] [Klebsiella pneumoniae]	-	-	-	-	-	-	-
KPHS_05470	0	0	0.001	0.001	0	1	1	notest	B	phage transcriptional activator, Ogr/delta, partial [Klebsiella pneumoniae subsp. pneumoniae KPNIH12] [Klebsiella pneumoniae]	-	-	-	-	-	-	-
KPHS_05480	0	0	0.001	0.001	0	1	1	notest	sid	FIG070121: Phage capsid and scaffold protein [Klebsiella pneumoniae subsp. pneumoniae ST258-K26BO] [Klebsiella pneumoniae]	-	-	-	-	-	-	-
KPHS_05490	0	0	0.001	0.001	0	1	1	notest	alpA	phage DNA binding protein [Klebsiella pneumoniae subsp. pneumoniae HS11286] [Klebsiella pneumoniae]	-	-	-	-	-	-	-
KPHS_05500	0	0	0.001	0.001	0	1	1	notest	cI	phage immunity repressor protein [Klebsiella pneumoniae subsp. pneumoniae HS11286] [Klebsiella pneumoniae]	-	-	-	-	-	-	-
KPHS_05510	0	0	0.001	0.001	0	1	1	notest	--	Uncharacterised protein [Klebsiella pneumoniae]	-	-	-	-	-	-	-
KPHS_05520	0	0	0.001	0.001	0	1	1	notest	t2655	P4 phage protein [Klebsiella pneumoniae subsp. pneumoniae HS11286] [Klebsiella pneumoniae]	-	-	-	-	-	-	-
KPHS_05530	1	1.333333333	0.123333333	0.126666667	0.038474148	1	1	no	--	DNA primase [Klebsiella pneumoniae]	-	-	-	-	-	-	-
KPHS_05540	0	0	0.001	0.001	0	1	1	notest	lcrS	Transposase [Klebsiella pneumoniae 30684/NJST258_2] [Klebsiella pneumoniae]	-	-	-	-	-	GO:0003824//catalytic activity	GO:0044237//cellular metabolic process;GO:0006725//cellular aromatic compound metabolic process;GO:0009987//cellular process;GO:0006259//DNA metabolic process;GO:0006139//nucleobase-containing compound metabolic process;GO:1901360//organic cyclic compound metabolic process;GO:0008152//metabolic process;GO:0044260//cellular macromolecule metabolic process;GO:0090304//nucleic acid metabolic process…
KPHS_05550	0	0	0.001	0.001	0	1	1	notest	lcrT	transposase [Citrobacter sp. JT3]	-	-	-	-	-	-	GO:0006725//cellular aromatic compound metabolic process;GO:0006139//nucleobase-containing compound metabolic process;GO:0044238//primary metabolic process;GO:1901360//organic cyclic compound metabolic process;GO:0006807//nitrogen compound metabolic process;GO:0090304//nucleic acid metabolic process;GO:0044237//cellular metabolic process;GO:0043170//macromolecule metabolic process;GO:0046483//het…
KPHS_05560	0	0	0.001	0.001	0	1	1	notest	Bmul_4719	transposase [Klebsiella pneumoniae]	-	-	-	-	-	-	GO:0006807//nitrogen compound metabolic process;GO:0044237//cellular metabolic process;GO:0071704//organic substance metabolic process;GO:0006139//nucleobase-containing compound metabolic process;GO:0008152//metabolic process;GO:0043170//macromolecule metabolic process;GO:0044238//primary metabolic process;GO:0044260//cellular macromolecule metabolic process;GO:0046483//heterocycle metabolic proc…
KPHS_05570	0	0	0.001	0.001	0	1	1	notest	--	phospholipase D [Klebsiella pneumoniae]	-	-	-	-	-	GO:0003824//catalytic activity	-
KPHS_05580	0	0	0.001	0.001	0	1	1	notest	--	Hcp1 family type VI secretion system effector [Klebsiella pneumoniae]	Environmental Information Processing	Membrane transport	ko03070//Bacterial secretion system	K11903	-	-	-
KPHS_05590	0	0	0.001	0.001	0	1	1	notest	--	Uncharacterised protein [Klebsiella pneumoniae]	-	-	-	-	-	-	-
KPHS_05600	0	0	0.001	0.001	0	1	1	notest	--	Uncharacterised protein [Klebsiella pneumoniae]	-	-	-	-	-	-	-
KPHS_05610	0	0	0.001	0.001	0	1	1	notest	--	MULTISPECIES: hypothetical protein [Klebsiella]	-	-	-	-	-	-	-
KPHS_05620	0	0	0.001	0.001	0	1	1	notest	--	HNH endonuclease family protein [Klebsiella pneumoniae 30684/NJST258_2] [Klebsiella pneumoniae]	-	-	-	-	-	-	-
KPHS_05630	0.666666667	0.666666667	0.243333333	0.203333333	-0.259087221	1	1	no	--	ORF25 [Klebsiella pneumoniae subsp. pneumoniae ST258-K26BO] [Klebsiella pneumoniae]	-	-	-	-	-	-	-
KPHS_05640	51	35	7.81	4.92	-0.666664233	0.007641043	0.01898884	no	xynB	glycoside hydrolase 43 family protein [Klebsiella pneumoniae]	Metabolism	Global and Overview;Carbohydrate metabolism	ko01100//Metabolic pathways;ko00520//Amino sugar and nucleotide sugar metabolism;ko00500//Starch and sucrose metabolism	K01198	-	-	GO:0044238//primary metabolic process;GO:0008152//metabolic process
KPHS_05650	7.666666667	3.333333333	1.313333333	0.413333333	-1.667855509	0.01552817	0.035214576	yes	ynaJ	Xyloside transporter [Klebsiella pneumoniae 30684/NJST258_2] [Klebsiella pneumoniae]	-	-	-	-	-	-	GO:0044699//single-organism process;GO:0006812//cation transport;GO:0006811//ion transport;GO:0044765//single-organism transport;GO:0051179//localization;GO:0051234//establishment of localization;GO:0006810//transport;GO:0030001//metal ion transport;GO:1902578//single-organism localization
KPHS_05660	5	7.666666667	0.913333333	1.51	0.725335157	0.311438745	0.435731986	no	xylA	xylose isomerase [Klebsiella pneumoniae subsp. pneumoniae HS11286] [Klebsiella pneumoniae]	Metabolism	Global and Overview;Carbohydrate metabolism	ko01100//Metabolic pathways;ko00051//Fructose and mannose metabolism;ko00040//Pentose and glucuronate interconversions	K01805	-	-	-
KPHS_05670	0	0	0.001	0.001	0	1	1	notest	--	MULTISPECIES: hypothetical protein [Enterobacteriaceae]	-	-	-	-	-	-	-
KPHS_05680	0.43	0.733333333	0.073333333	0.163333333	1.155278225	1	1	no	lamB	Maltoporin (maltose/maltodextrin high-affinity receptor, phage lambda receptor protein) [Klebsiella pneumoniae subsp. pneumoniae ST258-K28BO] [Klebsiella pneumoniae]	-	-	-	-	GO:0031224//intrinsic component of membrane;GO:0016021//integral component of membrane;GO:0019867//outer membrane;GO:0016020//membrane;GO:0044425//membrane part	GO:0022829//wide pore channel activity;GO:0022857//transmembrane transporter activity;GO:0022803//passive transmembrane transporter activity;GO:0015267//channel activity;GO:0005215//transporter activity	GO:0044699//single-organism process;GO:0051179//localization;GO:0009987//cellular process;GO:0006810//transport;GO:0044763//single-organism cellular process;GO:0044765//single-organism transport;GO:0051234//establishment of localization;GO:1902578//single-organism localization
KPHS_05690	13.33333333	18.66666667	4.106666667	4.67	0.1854547	0.587342248	0.708887962	no	ybgA	membrane protein [Klebsiella pneumoniae]	-	-	-	-	-	-	-
KPHS_05700	4.666666667	11.33333333	2.473333333	4.43	0.840850013	0.161206548	0.258900649	no	--	lipoprotein [Klebsiella pneumoniae]	-	-	-	-	-	-	-
KPHS_05710	1	3.666666667	0.456666667	1.383333333	1.598935443	0.193521581	0.299886582	no	--	PF11086 family protein [Klebsiella pneumoniae UHKPC23] [Klebsiella pneumoniae]	-	-	-	-	-	-	-
KPHS_05720	0.666666667	1	0.276666667	0.476666667	0.784831905	1	1	no	HI_1399	periplasmic protein [Klebsiella variicola]	-	-	-	-	-	-	-
KPHS_05730	11.33333333	19	2.273333333	3.85	0.760049207	0.064275871	0.119929368	no	ufaA1	cyclopropane-fatty-acyl-phospholipid synthase family protein [Klebsiella pneumoniae subsp. pneumoniae HS11286] [Klebsiella pneumoniae]	-	-	-	-	-	-	-
KPHS_05740	17.33333333	36.66666667	6.09	11.90333333	0.9668515	0.003611846	0.009840502	no	--	plasmid partition ParA protein [Klebsiella pneumoniae subsp. pneumoniae HS11286] [Klebsiella pneumoniae]	-	-	-	-	-	-	-
KPHS_05750	35.66666667	65.33333333	7.336666667	11.98666667	0.708233876	0.005070321	0.013215659	no	--	L-aspartate oxidase [Klebsiella pneumoniae subsp. pneumoniae HS11286] [Klebsiella pneumoniae]	-	-	-	-	-	-	-
KPHS_05760	45.66666667	83.66666667	15.98333333	27.58	0.787054142	0.007996225	0.019785806	no	MXAN_5909	oxidoreductase [Klebsiella pneumoniae subsp. pneumoniae HS11286] [Klebsiella pneumoniae]	-	-	-	-	-	GO:0003824//catalytic activity	GO:0044710//single-organism metabolic process;GO:0044699//single-organism process;GO:0008152//metabolic process
KPHS_05770	33.66666667	38.33333333	18.90333333	20.24333333	0.098806213	0.867842954	0.93793246	no	--	transcriptional regulator [Klebsiella pneumoniae]	-	-	-	-	-	-	-
KPHS_05780	211.6666667	237.6666667	73.65	78.2	0.086483082	0.632934158	0.749218475	no	mlrA	MerR family regulatory protein [Klebsiella pneumoniae JM45] [Klebsiella pneumoniae]	-	-	-	-	-	-	GO:0034641//cellular nitrogen compound metabolic process;GO:0016070//RNA metabolic process;GO:0006351//transcription, DNA-templated;GO:0018130//heterocycle biosynthetic process;GO:0009059//macromolecule biosynthetic process;GO:0044249//cellular biosynthetic process;GO:1901362//organic cyclic compound biosynthetic process;GO:0071704//organic substance metabolic process;GO:0043170//macromolecule me…
KPHS_05790	26.33333333	45.66666667	12.26333333	20.46	0.738454969	0.013445854	0.031075765	no	blc	lipocalin-like protein [Klebsiella pneumoniae subsp. rhinoscleromatis ATCC 13884] [Klebsiella pneumoniae]	-	-	-	-	-	-	GO:0051179//localization;GO:0051234//establishment of localization
KPHS_05800	1.666666667	4.666666667	1.09	3.043333333	1.481324224	0.112149025	0.192219576	no	--	cyanate transport [Klebsiella pneumoniae subsp. pneumoniae HS11286] [Klebsiella pneumoniae]	-	-	-	-	-	-	-
KPHS_05810	11	11	0.903333333	0.783333333	-0.205632095	0.826958738	0.906337299	no	cusA	CusA/CzcA family heavy metal efflux RND transporter [Klebsiella pneumoniae]	Environmental Information Processing	Signal transduction	ko02020//Two-component system	K07787	-	-	-
KPHS_05820	2.666666667	6.666666667	0.54	1.26	1.222392421	0.106892268	0.184588229	no	cusB	RND family efflux transporter MFP subunit [Klebsiella pneumoniae subsp. pneumoniae HS11286] [Klebsiella pneumoniae]	Environmental Information Processing	Signal transduction	ko02020//Two-component system	K07798	-	-	GO:0044699//single-organism process;GO:0009987//cellular process;GO:0044763//single-organism cellular process
KPHS_05830	0	0.666666667	0.001	0.563333333	9.13784503	0.507994852	0.635721866	no	cusF	copper-binding protein [Klebsiella pneumoniae]	Environmental Information Processing	Signal transduction	ko02020//Two-component system	K07810	-	-	-
KPHS_05840	0	1.666666667	0.001	0.286666667	8.163230349	0.06854912	0.126717866	no	cusC	copper/silver efflux system outer membrane protein CusC [Klebsiella pneumoniae subsp. pneumoniae HS11286] [Klebsiella pneumoniae]	Environmental Information Processing	Signal transduction	ko02020//Two-component system	K07796	-	GO:0005488//binding	GO:0051179//localization;GO:0051234//establishment of localization
KPHS_05850	0	0	0.001	0.001	0	1	1	notest	--	Cation efflux system protein CusC precursor [Klebsiella pneumoniae subsp. pneumoniae ST258-K26BO] [Klebsiella pneumoniae]	-	-	-	-	-	-	-
KPHS_05860	121.6666667	161.3333333	43.52333333	56.00333333	0.363723646	0.078488882	0.142003929	no	cusR	Transcriptional activator protein Irlr [Klebsiella pneumoniae subsp. pneumoniae KpQ3] [Klebsiella pneumoniae]	Environmental Information Processing	Signal transduction	ko02020//Two-component system	K07665	-	GO:1901363//heterocyclic compound binding;GO:0005488//binding;GO:0003676//nucleic acid binding;GO:0097159//organic cyclic compound binding	GO:0008152//metabolic process;GO:0050794//regulation of cellular process;GO:0044763//single-organism cellular process;GO:0097659//nucleic acid-templated transcription;GO:0019438//aromatic compound biosynthetic process;GO:0006807//nitrogen compound metabolic process;GO:0050896//response to stimulus;GO:0006725//cellular aromatic compound metabolic process;GO:0034645//cellular macromolecule biosynth…
KPHS_05870	92.66666667	152.3333333	16.54	25.18	0.606319049	0.000838366	0.002683473	no	cusS	sensor kinase CusS [Klebsiella pneumoniae subsp. pneumoniae HS11286] [Klebsiella pneumoniae]	Environmental Information Processing	Signal transduction	ko02020//Two-component system	K07644	GO:0016020//membrane;GO:0044425//membrane part;GO:0031224//intrinsic component of membrane	GO:0003824//catalytic activity;GO:0016301//kinase activity;GO:0016772//transferase activity, transferring phosphorus-containing groups;GO:0060089//molecular transducer activity;GO:0097367//carbohydrate derivative binding;GO:0004672//protein kinase activity;GO:0001883//purine nucleoside binding;GO:0032550//purine ribonucleoside binding;GO:0036094//small molecule binding;GO:0097159//organic cyclic …	GO:0050794//regulation of cellular process;GO:0044763//single-organism cellular process;GO:0006464//cellular protein modification process;GO:0044260//cellular macromolecule metabolic process;GO:0071704//organic substance metabolic process;GO:0008152//metabolic process;GO:0019538//protein metabolic process;GO:0023052//signaling;GO:0065007//biological regulation;GO:0006468//protein phosphorylation;…
KPHS_05880	11.66666667	15.66666667	10.46666667	13.56666667	0.374264235	0.428973934	0.559849404	no	NGR_a00300	toxin-antitoxin system, antitoxin component, ribbon-helix-helix domain protein [Klebsiella sp. MS 92-3]	-	-	-	-	-	-	-
KPHS_05890	37	64.33333333	16.73	28.73	0.780120547	0.006258651	0.015906537	no	--	toxin-antitoxin system, toxin component, GNAT family [Klebsiella sp. MS 92-3]	-	-	-	-	-	GO:0003824//catalytic activity	-
KPHS_05900	1967	1098.666667	443.3766667	241.7766667	-0.874857828	1.09E-07	7.02E-07	no	roxA	cupin family protein [Klebsiella sp. MS 92-3]	-	-	-	-	-	-	-
KPHS_05910	0	0	0.001	0.001	0	1	1	notest	--	membrane protein [Klebsiella pneumoniae subsp. pneumoniae] [Klebsiella pneumoniae]	-	-	-	-	-	-	-
KPHS_05920	7.666666667	11.66666667	6.126666667	8.266666667	0.432203354	0.324227356	0.449744201	no	--	Uncharacterised protein [Klebsiella pneumoniae]	-	-	-	-	-	-	-
KPHS_05930	37.33333333	87.66666667	8.51	18.08	1.087163641	1.30E-06	7.18E-06	yes	yhhJ	Export ABC transporter permease protein [Klebsiella pneumoniae 30684/NJST258_2] [Klebsiella pneumoniae]	-	-	-	-	-	GO:0015399//primary active transmembrane transporter activity;GO:0022804//active transmembrane transporter activity;GO:0005215//transporter activity;GO:0015405//P-P-bond-hydrolysis-driven transmembrane transporter activity;GO:0022857//transmembrane transporter activity	GO:0044763//single-organism cellular process;GO:0051179//localization;GO:0051234//establishment of localization;GO:0009987//cellular process;GO:0044699//single-organism process
KPHS_05940	256.6666667	427.3333333	23.76333333	37.59	0.661611695	7.16E-05	0.000290387	no	rbbA	multidrug ABC transporter ATP-binding protein [Klebsiella pneumoniae]	-	-	-	-	-	GO:0097367//carbohydrate derivative binding;GO:0001883//purine nucleoside binding;GO:0022804//active transmembrane transporter activity;GO:0016462//pyrophosphatase activity;GO:0003824//catalytic activity;GO:0015399//primary active transmembrane transporter activity;GO:1901363//heterocyclic compound binding;GO:0016787//hydrolase activity;GO:0001882//nucleoside binding;GO:0005215//transporter activ…	GO:0009261//ribonucleotide catabolic process;GO:1901565//organonitrogen compound catabolic process;GO:1901136//carbohydrate derivative catabolic process;GO:0046700//heterocycle catabolic process;GO:1901361//organic cyclic compound catabolic process;GO:0009150//purine ribonucleotide metabolic process;GO:0071704//organic substance metabolic process;GO:0009056//catabolic process;GO:0006796//phosphat…
KPHS_05950	263.3333333	231.6666667	62.99666667	52.32333333	-0.267821041	0.130212322	0.216863047	no	CKO_02332	membrane fusion protein family auxiliary transport protein [Klebsiella pneumoniae subsp. pneumoniae HS11286] [Klebsiella pneumoniae]	-	-	-	-	-	-	GO:0044699//single-organism process;GO:0044763//single-organism cellular process;GO:0009987//cellular process
KPHS_05960	68.33333333	218	17.22	48.96	1.507518415	4.80E-16	7.22E-15	yes	trpS	Tryptophanyl-tRNA synthetase [Klebsiella pneumoniae 30684/NJST258_2] [Klebsiella pneumoniae]	Genetic Information Processing	Translation	ko00970//Aminoacyl-tRNA biosynthesis	K01867	GO:0005623//cell;GO:0044464//cell part;GO:0005622//intracellular;GO:0044424//intracellular part	GO:0001883//purine nucleoside binding;GO:0016874//ligase activity;GO:0004812//aminoacyl-tRNA ligase activity;GO:0003824//catalytic activity;GO:1901363//heterocyclic compound binding;GO:0097367//carbohydrate derivative binding;GO:0032549//ribonucleoside binding;GO:0032550//purine ribonucleoside binding;GO:0001882//nucleoside binding;GO:0005488//binding;GO:0036094//small molecule binding;GO:0016875…	GO:0034660//ncRNA metabolic process;GO:0006725//cellular aromatic compound metabolic process;GO:0046483//heterocycle metabolic process;GO:0044710//single-organism metabolic process;GO:0006518//peptide metabolic process;GO:0044267//cellular protein metabolic process;GO:1901564//organonitrogen compound metabolic process;GO:0009058//biosynthetic process;GO:0043038//amino acid activation;GO:0009059//…
KPHS_05970	7	31.33333333	1.716666667	7.473333333	2.122141941	2.73E-08	1.88E-07	yes	yphF	autoinducer 2 ABC transporter substrate-binding protein [Klebsiella pneumoniae]	-	-	-	-	-	-	-
KPHS_05980	9.666666667	22	1.72	3.936666667	1.194565994	0.007248599	0.018101779	yes	rbsA2	sugar ABC transporter ATP-binding protein [Klebsiella pneumoniae]	-	-	-	-	-	GO:0005488//binding;GO:0017111//nucleoside-triphosphatase activity;GO:0016817//hydrolase activity, acting on acid anhydrides;GO:0097159//organic cyclic compound binding;GO:0001883//purine nucleoside binding;GO:0036094//small molecule binding;GO:0016787//hydrolase activity;GO:0016818//hydrolase activity, acting on acid anhydrides, in phosphorus-containing anhydrides;GO:0003824//catalytic activity;…	GO:0006139//nucleobase-containing compound metabolic process;GO:0006796//phosphate-containing compound metabolic process;GO:0009117//nucleotide metabolic process;GO:1901292//nucleoside phosphate catabolic process;GO:0072521//purine-containing compound metabolic process;GO:0044699//single-organism process;GO:0055086//nucleobase-containing small molecule metabolic process;GO:0044238//primary metabo…
KPHS_05990	8.333333333	26.33333333	2.22	6.153333333	1.470808471	3.61E-05	0.000154868	yes	rbsC	ribose high-affinity ABC transporter permease component [Klebsiella pneumoniae subsp. pneumoniae HS11286] [Klebsiella pneumoniae]	-	-	-	-	GO:0016020//membrane;GO:0031224//intrinsic component of membrane;GO:0044425//membrane part	-	GO:0051234//establishment of localization;GO:0051179//localization
KPHS_06000	11.66666667	16.33333333	3.056666667	4.113333333	0.428348756	0.335003569	0.461484509	no	rbsC	ribose high-affinity ABC transporter permease component [Klebsiella pneumoniae subsp. pneumoniae HS11286] [Klebsiella pneumoniae]	-	-	-	-	GO:0016020//membrane;GO:0031224//intrinsic component of membrane;GO:0044425//membrane part	-	GO:0051234//establishment of localization;GO:0051179//localization
KPHS_06010	12.33333333	46.33333333	3.986666667	14.16333333	1.828905954	8.32E-07	4.73E-06	yes	NQO2	NAD(P)H dehydrogenase (quinone) [Klebsiella pneumoniae subsp. pneumoniae HS11286] [Klebsiella pneumoniae]	Metabolism	Global and Overview;Metabolism of cofactors and vitamins	ko01110//Biosynthesis of secondary metabolites;ko00130//Ubiquinone and other terpenoid-quinone biosynthesis	K00355	-	-	-
KPHS_06020	25.66666667	35	6.986666667	8.726666667	0.32082638	0.317836149	0.442827633	no	nagR	transcriptional regulator LysR [Klebsiella pneumoniae subsp. pneumoniae HS11286] [Klebsiella pneumoniae]	-	-	-	-	-	GO:0001071//nucleic acid binding transcription factor activity	GO:0044237//cellular metabolic process;GO:0009987//cellular process;GO:0016070//RNA metabolic process;GO:0097659//nucleic acid-templated transcription;GO:0071704//organic substance metabolic process;GO:1901360//organic cyclic compound metabolic process;GO:0044260//cellular macromolecule metabolic process;GO:1901576//organic substance biosynthetic process;GO:0034641//cellular nitrogen compound met…
KPHS_06030	1	7.333333333	0.71	3.783333333	2.413766962	0.001115507	0.003487088	yes	fosA	FosA family fosfomycin resistance glutathione transferase [Klebsiella pneumoniae]	-	-	-	-	-	GO:0003824//catalytic activity	GO:0044699//single-organism process;GO:0044710//single-organism metabolic process;GO:0008152//metabolic process
KPHS_06040	152	164	27.21333333	27.27666667	0.00335367	1	1	no	yjiR	GntR family transcriptional regulator [Klebsiella pneumoniae]	-	-	-	-	-	GO:0003824//catalytic activity;GO:0043168//anion binding;GO:0016769//transferase activity, transferring nitrogenous groups;GO:0001071//nucleic acid binding transcription factor activity;GO:0005488//binding;GO:0043167//ion binding;GO:0016740//transferase activity	GO:0006139//nucleobase-containing compound metabolic process;GO:0034654//nucleobase-containing compound biosynthetic process;GO:1901362//organic cyclic compound biosynthetic process;GO:0090304//nucleic acid metabolic process;GO:0097659//nucleic acid-templated transcription;GO:0046483//heterocycle metabolic process;GO:0018130//heterocycle biosynthetic process;GO:0044237//cellular metabolic process…
KPHS_06050	0	0.333333333	0.001	0.45	8.813781191	1	1	no	yjiS	PF06568 domain protein [Klebsiella pneumoniae UHKPC23] [Klebsiella pneumoniae]	-	-	-	-	-	-	-
KPHS_06060	32.66666667	44.33333333	17.24	21.31666667	0.306222084	0.262393078	0.382101595	no	slyA	transcriptional regulator, MarR family [Klebsiella sp. MS 92-3]	-	-	-	-	GO:0005623//cell;GO:0044464//cell part	GO:0001071//nucleic acid binding transcription factor activity	GO:0006139//nucleobase-containing compound metabolic process;GO:0032774//RNA biosynthetic process;GO:0010467//gene expression;GO:0046483//heterocycle metabolic process;GO:0009059//macromolecule biosynthetic process;GO:0009987//cellular process;GO:1901362//organic cyclic compound biosynthetic process;GO:0006351//transcription, DNA-templated;GO:0043170//macromolecule metabolic process;GO:0019438//a…
KPHS_06070	33.66666667	64.66666667	7.71	13.14	0.76916251	0.004394045	0.011674381	no	yibH	HlyD family secretion protein [Klebsiella pneumoniae subsp. pneumoniae HS11286] [Klebsiella pneumoniae]	-	-	-	-	-	-	GO:0044699//single-organism process;GO:0009987//cellular process;GO:0044763//single-organism cellular process
KPHS_06080	19.66666667	44.66666667	4.416666667	9.87	1.160092131	0.00029721	0.001047767	yes	--	1,4-alpha-glucan branching protein [Klebsiella pneumoniae]	-	-	-	-	-	-	-
KPHS_06090	9	23	8.646666667	22.51666667	1.38077729	0.000482382	0.001618519	yes	--	PF11823 family protein [Klebsiella pneumoniae UHKPC23] [Klebsiella pneumoniae]	-	-	-	-	-	-	-
KPHS_06100	106.6666667	155.6666667	34.86333333	48.13666667	0.465425728	0.110343723	0.189763091	no	fldI	(R)-2-hydroxyglutaryl-CoA dehydratase activator [Klebsiella pneumoniae subsp. pneumoniae Ecl8] [Klebsiella pneumoniae]	-	-	-	-	-	-	-
KPHS_06110	448.6666667	651.3333333	97.7	137.53	0.493315887	0.014602473	0.033395791	no	yjiM	R-phenyllactate dehydratase beta subunit [Klebsiella pneumoniae]	-	-	-	-	-	-	-
KPHS_06120	5.666666667	8	6.026666667	9.033333333	0.583898174	0.409233096	0.538491159	no	--	PF09932 family protein [Klebsiella pneumoniae UHKPC23] [Klebsiella pneumoniae]	-	-	-	-	-	-	-
KPHS_06130	49.66666667	88.33333333	10.12666667	16.74333333	0.725427405	0.000684975	0.002236156	no	mdtM	multidrug resistance protein MdtM [Klebsiella pneumoniae subsp. pneumoniae HS11286] [Klebsiella pneumoniae]	-	-	-	-	GO:0031224//intrinsic component of membrane;GO:0044425//membrane part;GO:0016020//membrane	-	GO:0009987//cellular process;GO:0044763//single-organism cellular process;GO:0051179//localization;GO:0044699//single-organism process;GO:0051234//establishment of localization
KPHS_06140	85.33333333	167	16.71666667	31.54333333	0.916047924	0.000100851	0.000395985	no	yjiN	inner membrane protein [Klebsiella pneumoniae]	-	-	-	-	-	-	-
KPHS_06150	1	1	0.383333333	0.253333333	-0.597562538	1	1	no	rhtC	amino acid exporter [Klebsiella pneumoniae subsp. pneumoniae HS11286] [Klebsiella pneumoniae]	-	-	-	-	GO:0044425//membrane part;GO:0016020//membrane;GO:0031224//intrinsic component of membrane	-	GO:0006810//transport;GO:0046942//carboxylic acid transport;GO:0051234//establishment of localization;GO:0015711//organic anion transport;GO:0071702//organic substance transport;GO:0044699//single-organism process;GO:0051179//localization;GO:0044765//single-organism transport;GO:1902578//single-organism localization;GO:0015849//organic acid transport;GO:0006811//ion transport;GO:0006820//anion tr…
KPHS_06160	55.66666667	67.66666667	17.09	19.74333333	0.208213188	0.400599043	0.529593781	no	ybfI	Transcriptional regulator, AraC family protein [Klebsiella pneumoniae 30684/NJST258_2] [Klebsiella pneumoniae]	-	-	-	-	-	GO:0097159//organic cyclic compound binding;GO:0003676//nucleic acid binding;GO:0005488//binding;GO:1901363//heterocyclic compound binding;GO:0001071//nucleic acid binding transcription factor activity;GO:0003677//DNA binding	GO:0010467//gene expression;GO:0019438//aromatic compound biosynthetic process;GO:0071704//organic substance metabolic process;GO:0018130//heterocycle biosynthetic process;GO:0034645//cellular macromolecule biosynthetic process;GO:0090304//nucleic acid metabolic process;GO:0009058//biosynthetic process;GO:0009987//cellular process;GO:0016070//RNA metabolic process;GO:0044238//primary metabolic pr…
KPHS_06170	11	16.66666667	3.233333333	4.286666667	0.40683399	0.360913072	0.488237842	no	yfcI	transposase [Klebsiella pneumoniae]	-	-	-	-	-	-	-
KPHS_06180	82.66666667	323.3333333	15.29333333	56.45	1.88407069	2.01E-26	5.69E-25	yes	ssdA	succinate-semialdehyde dehydrogenase [Klebsiella pneumoniae]	Metabolism	Amino acid metabolism;Carbohydrate metabolism;Global and Overview	ko01100//Metabolic pathways;ko01120//Microbial metabolism in diverse environments;ko00650//Butanoate metabolism;ko00250//Alanine, aspartate and glutamate metabolism;ko00350//Tyrosine metabolism;ko00310//Lysine degradation	K00135	-	GO:0016903//oxidoreductase activity, acting on the aldehyde or oxo group of donors;GO:0016491//oxidoreductase activity;GO:0003824//catalytic activity	GO:0044710//single-organism metabolic process;GO:0044699//single-organism process;GO:0008152//metabolic process
KPHS_06190	1095.333333	7275.666667	503.76	3221.036667	2.676716606	4.19E-87	7.39E-85	yes	yfaZ	porin [Klebsiella pneumoniae]	-	-	-	-	GO:0031224//intrinsic component of membrane;GO:0044425//membrane part;GO:0016020//membrane	-	-
KPHS_06200	140.3333333	180.6666667	37.27333333	47.52666667	0.350593376	0.099556122	0.173683999	no	yjiA	GTPase [Klebsiella pneumoniae]	-	-	-	-	-	-	-
KPHS_06210	3.666666667	2.333333333	4.41	3.626666667	-0.282134505	0.678753498	0.789128307	no	yjiX	small protein yjiX [Klebsiella pneumoniae]	-	-	-	-	-	-	-
KPHS_06220	335.3333333	194.3333333	39.52	21.41333333	-0.884073555	2.31E-07	1.43E-06	no	yjiY	carbon starvation protein [Klebsiella pneumoniae subsp. pneumoniae HS11286] [Klebsiella pneumoniae]	-	-	-	-	-	-	-
KPHS_06230	97.33333333	75.33333333	39.11666667	29.02666667	-0.430404529	0.08349733	0.149591235	no	--	Uncharacterised protein [Klebsiella pneumoniae]	-	-	-	-	-	-	-
KPHS_06240	56.66666667	57.33333333	20.49333333	20.95333333	0.032025107	1	1	no	--	ascBF operon repressor [Klebsiella pneumoniae]	-	-	-	-	-	-	-
KPHS_06250	8.333333333	20.66666667	3.843333333	9.483333333	1.30303614	0.001319418	0.00402936	yes	hpaC	4-hydroxyphenylacetate 3-monooxygenase reductase subunit [Enterobacter aerogenes KCTC 2190] [Enterobacter aerogenes]	Metabolism	Global and Overview;Amino acid metabolism	ko01100//Metabolic pathways;ko01120//Microbial metabolism in diverse environments;ko01220//Degradation of aromatic compounds;ko00350//Tyrosine metabolism	K00484	-	GO:0016645//oxidoreductase activity, acting on the CH-NH group of donors;GO:0097367//carbohydrate derivative binding;GO:0016712//oxidoreductase activity, acting on paired donors, with incorporation or reduction of molecular oxygen, reduced flavin or flavoprotein as one donor, and incorporation of one atom of oxygen;GO:0097159//organic cyclic compound binding;GO:0016491//oxidoreductase activity;GO…	GO:0044237//cellular metabolic process;GO:0006725//cellular aromatic compound metabolic process;GO:0009987//cellular process;GO:0044710//single-organism metabolic process;GO:0044699//single-organism process;GO:0008152//metabolic process
KPHS_06260	1	0.666666667	0.143333333	0.073333333	-0.966833136	0.635833949	0.75089971	no	hpaB	4-hydroxyphenylacetate 3-monooxygenase oxygenase subunit [Enterobacter aerogenes KCTC 2190] [Enterobacter aerogenes]	Metabolism	Amino acid metabolism;Global and Overview	ko01120//Microbial metabolism in diverse environments;ko01220//Degradation of aromatic compounds;ko00350//Tyrosine metabolism	K00483	-	GO:1901363//heterocyclic compound binding;GO:0004497//monooxygenase activity;GO:0005488//binding;GO:0097159//organic cyclic compound binding;GO:0036094//small molecule binding;GO:0003824//catalytic activity;GO:0000166//nucleotide binding;GO:0016491//oxidoreductase activity;GO:1901265//nucleoside phosphate binding	GO:0044699//single-organism process;GO:0019439//aromatic compound catabolic process;GO:0044710//single-organism metabolic process;GO:0009056//catabolic process;GO:0008152//metabolic process;GO:0044248//cellular catabolic process;GO:0044237//cellular metabolic process;GO:0009987//cellular process;GO:0006725//cellular aromatic compound metabolic process
KPHS_06270	2.666666667	1.333333333	0.91	0.313333333	-1.538168289	0.242178068	0.358811276	no	ydeC	4-hydroxyphenylacetate catabolism regulatory protein HpaA [Klebsiella pneumoniae subsp. pneumoniae HS11286] [Klebsiella pneumoniae]	-	-	-	-	-	GO:0097159//organic cyclic compound binding;GO:0003676//nucleic acid binding;GO:0005488//binding;GO:0001071//nucleic acid binding transcription factor activity;GO:1901363//heterocyclic compound binding;GO:0003677//DNA binding	GO:0009059//macromolecule biosynthetic process;GO:0010467//gene expression;GO:0009987//cellular process;GO:0071704//organic substance metabolic process;GO:0018130//heterocycle biosynthetic process;GO:0097659//nucleic acid-templated transcription;GO:0044271//cellular nitrogen compound biosynthetic process;GO:0006351//transcription, DNA-templated;GO:1901360//organic cyclic compound metabolic proces…
KPHS_06280	6.666666667	6.666666667	1.29	1.033333333	-0.320065351	0.777023955	0.868616647	no	pht1	4-hydroxyphenylacetate permease [Enterobacter aerogenes KCTC 2190] [Enterobacter aerogenes]	-	-	-	-	-	GO:0008509//anion transmembrane transporter activity;GO:0005215//transporter activity;GO:0008514//organic anion transmembrane transporter activity;GO:0022892//substrate-specific transporter activity;GO:0008028//monocarboxylic acid transmembrane transporter activity;GO:0022857//transmembrane transporter activity;GO:0046943//carboxylic acid transmembrane transporter activity;GO:0015075//ion transme…	GO:0046942//carboxylic acid transport;GO:0006810//transport;GO:0044763//single-organism cellular process;GO:0071702//organic substance transport;GO:0015711//organic anion transport;GO:0015718//monocarboxylic acid transport;GO:0044765//single-organism transport;GO:0044699//single-organism process;GO:0051179//localization;GO:0051234//establishment of localization;GO:0015849//organic acid transport;…
KPHS_06290	1.666666667	3.666666667	0.546666667	0.796666667	0.543314803	0.669157693	0.781933251	no	hpcH	2,4-dihydroxyhept-2-ene-1,7-dioic acid aldolase [Klebsiella pneumoniae 30684/NJST258_2] [Klebsiella pneumoniae]	Metabolism	Global and Overview;Amino acid metabolism	ko01120//Microbial metabolism in diverse environments;ko00350//Tyrosine metabolism	K02510	-	GO:0016831//carboxy-lyase activity;GO:0005488//binding;GO:0016829//lyase activity;GO:0016830//carbon-carbon lyase activity;GO:0043169//cation binding;GO:0043167//ion binding;GO:0003824//catalytic activity	GO:0009056//catabolic process;GO:0006725//cellular aromatic compound metabolic process;GO:0044248//cellular catabolic process;GO:0019439//aromatic compound catabolic process;GO:0044237//cellular metabolic process;GO:0009987//cellular process;GO:0008152//metabolic process
KPHS_06300	2	2	0.646666667	0.546666667	-0.242360838	1	1	no	hpcG	2-oxo-hepta-3-ene-1,7-dioic acid hydratase [Klebsiella sp. 1_1_55]	Metabolism	Global and Overview;Amino acid metabolism	ko01120//Microbial metabolism in diverse environments;ko00350//Tyrosine metabolism	K02509	-	-	GO:0006725//cellular aromatic compound metabolic process;GO:0009987//cellular process;GO:0008152//metabolic process;GO:0044237//cellular metabolic process
KPHS_06310	0.333333333	2	0.206666667	1.626666667	2.976541027	0.149506747	0.243173625	no	hpcD	4-hydroxyphenylacetate catabolism [Klebsiella pneumoniae subsp. pneumoniae HS11286] [Klebsiella pneumoniae]	Metabolism	Global and Overview;Amino acid metabolism	ko01120//Microbial metabolism in diverse environments;ko01220//Degradation of aromatic compounds;ko00350//Tyrosine metabolism	K01826	-	-	GO:0009987//cellular process;GO:0044237//cellular metabolic process;GO:0008152//metabolic process;GO:0006725//cellular aromatic compound metabolic process
KPHS_06320	2	2.666666667	0.573333333	0.873333333	0.607158247	0.800614578	0.886353331	no	hpcB	4-hydroxyphenylacetate catabolism [Klebsiella pneumoniae subsp. pneumoniae HS11286] [Klebsiella pneumoniae]	Metabolism	Amino acid metabolism;Global and Overview	ko01120//Microbial metabolism in diverse environments;ko01220//Degradation of aromatic compounds;ko00350//Tyrosine metabolism	K00455	-	GO:0046914//transition metal ion binding;GO:0043167//ion binding;GO:0043169//cation binding;GO:0046872//metal ion binding;GO:0005506//iron ion binding;GO:0016491//oxidoreductase activity;GO:0005488//binding;GO:0003824//catalytic activity	GO:0044710//single-organism metabolic process;GO:0008152//metabolic process;GO:0044699//single-organism process
KPHS_06330	7	14.66666667	1.156666667	2.216666667	0.938418678	0.082306878	0.147804606	no	hpcC	5-carboxymethyl-2-hydroxymuconate semialdehyde dehydrogenase [Klebsiella pneumoniae]	Metabolism	Global and Overview;Amino acid metabolism	ko01120//Microbial metabolism in diverse environments;ko01220//Degradation of aromatic compounds;ko00350//Tyrosine metabolism	K00151	-	GO:0016620//oxidoreductase activity, acting on the aldehyde or oxo group of donors, NAD or NADP as acceptor;GO:0016491//oxidoreductase activity;GO:0016903//oxidoreductase activity, acting on the aldehyde or oxo group of donors;GO:0003824//catalytic activity	GO:1901575//organic substance catabolic process;GO:0008152//metabolic process;GO:1901616//organic hydroxy compound catabolic process;GO:1901615//organic hydroxy compound metabolic process;GO:0009987//cellular process;GO:0009056//catabolic process;GO:0044237//cellular metabolic process;GO:0044710//single-organism metabolic process;GO:0044699//single-organism process;GO:1901360//organic cyclic comp…
KPHS_06340	3.333333333	4.333333333	1.156666667	1.466666667	0.342567861	0.71933666	0.823175086	no	hpaG	4-hydroxyphenylacetate degradation bifunctional isomerase/decarboxylase C-terminal subunit, partial [Klebsiella pneumoniae subsp. pneumoniae HS11286] [Klebsiella pneumoniae]	Metabolism	Amino acid metabolism;Global and Overview	ko01120//Microbial metabolism in diverse environments;ko01220//Degradation of aromatic compounds;ko00350//Tyrosine metabolism	K05921	-	GO:0016853//isomerase activity;GO:0016830//carbon-carbon lyase activity;GO:0016831//carboxy-lyase activity;GO:0003824//catalytic activity;GO:0016829//lyase activity;GO:0016860//intramolecular oxidoreductase activity;GO:0016863//intramolecular oxidoreductase activity, transposing C=C bonds	GO:0071704//organic substance metabolic process;GO:0044248//cellular catabolic process;GO:1901615//organic hydroxy compound metabolic process;GO:0009056//catabolic process;GO:0044237//cellular metabolic process;GO:0006725//cellular aromatic compound metabolic process;GO:1901361//organic cyclic compound catabolic process;GO:0019336//phenol-containing compound catabolic process;GO:0018958//phenol-c…
KPHS_06350	1	1.666666667	0.37	0.53	0.518467089	1	1	no	hpaG	4-hydroxyphenylacetate catabolism [Klebsiella pneumoniae subsp. pneumoniae HS11286] [Klebsiella pneumoniae]	Metabolism	Amino acid metabolism;Global and Overview	ko01120//Microbial metabolism in diverse environments;ko01220//Degradation of aromatic compounds;ko00350//Tyrosine metabolism	K05921	-	GO:0003824//catalytic activity;GO:0016830//carbon-carbon lyase activity;GO:0016831//carboxy-lyase activity;GO:0016860//intramolecular oxidoreductase activity;GO:0016829//lyase activity;GO:0016853//isomerase activity;GO:0016863//intramolecular oxidoreductase activity, transposing C=C bonds	GO:1901616//organic hydroxy compound catabolic process;GO:0044248//cellular catabolic process;GO:0018958//phenol-containing compound metabolic process;GO:0019439//aromatic compound catabolic process;GO:1901360//organic cyclic compound metabolic process;GO:0009056//catabolic process;GO:0019336//phenol-containing compound catabolic process;GO:1901575//organic substance catabolic process;GO:1901361/…
KPHS_06360	0	0	0.001	0.001	0	1	1	notest	--	MULTISPECIES: hypothetical protein [Klebsiella]	-	-	-	-	-	-	-
KPHS_06370	86.66666667	115	49.16333333	64.69666667	0.396108647	0.156262911	0.252640635	no	hpcR	4-hydroxyphenylacetate catabolism [Klebsiella pneumoniae subsp. pneumoniae HS11286] [Klebsiella pneumoniae]	-	-	-	-	GO:0005623//cell;GO:0044464//cell part	GO:0001071//nucleic acid binding transcription factor activity	GO:0034654//nucleobase-containing compound biosynthetic process;GO:0046483//heterocycle metabolic process;GO:0009059//macromolecule biosynthetic process;GO:0019438//aromatic compound biosynthetic process;GO:0090304//nucleic acid metabolic process;GO:0034645//cellular macromolecule biosynthetic process;GO:0006351//transcription, DNA-templated;GO:1901576//organic substance biosynthetic process;GO:0…
KPHS_06380	0	0.666666667	0.001	0.84	9.714245518	0.271055481	0.391117466	no	--	pyridine nucleotide-disulfide oxidoreductase domain protein [Klebsiella pneumoniae VA360] [Klebsiella pneumoniae]	-	-	-	-	-	-	-
KPHS_06390	3.333333333	5.666666667	3.296666667	6.176666667	0.905820455	0.28611741	0.407597428	no	--	Uncharacterised protein [Klebsiella pneumoniae]	-	-	-	-	-	-	-
KPHS_06400	38.66666667	73.66666667	9.796666667	17.72666667	0.855558418	0.000462461	0.001560805	no	lhpD	oxidoreductase [Klebsiella pneumoniae]	-	-	-	-	-	GO:0003824//catalytic activity	GO:0044699//single-organism process;GO:0044710//single-organism metabolic process;GO:0008152//metabolic process
KPHS_06410	1.666666667	6	0.396666667	1.116666667	1.493199522	0.046412135	0.090767661	no	dhaa	low-specificity D-threonine aldolase [Klebsiella pneumoniae subsp. pneumoniae ST258-K26BO] [Klebsiella pneumoniae]	-	-	-	-	-	-	-
KPHS_06420	0	0	0.001	0.001	0	1	1	notest	--	conserved domain protein [Klebsiella sp. MS 92-3]	-	-	-	-	-	-	-
KPHS_06430	46.33333333	72.33333333	8.27	11.86	0.520144775	0.040512676	0.080954804	no	dan	D-aminoacylase [Klebsiella pneumoniae subsp. pneumoniae Kp13] [Klebsiella pneumoniae]	-	-	-	-	-	GO:0003824//catalytic activity;GO:0046914//transition metal ion binding;GO:0043169//cation binding;GO:0016810//hydrolase activity, acting on carbon-nitrogen (but not peptide) bonds;GO:0016787//hydrolase activity;GO:0043167//ion binding;GO:0046872//metal ion binding;GO:0005488//binding	-
KPHS_06440	20	49	13.13	29.33666667	1.15983804	1.60E-05	7.36E-05	yes	PH0854	Endoribonuclease L-PSP [Klebsiella pneumoniae subsp. pneumoniae 1084] [Klebsiella pneumoniae]	-	-	-	-	-	-	-
KPHS_06450	4	5.666666667	0.633333333	0.936666667	0.564570712	0.601407507	0.72150038	no	opuE	sodium/panthothenate symporter [Klebsiella pneumoniae subsp. pneumoniae HS11286] [Klebsiella pneumoniae]	-	-	-	-	GO:0031224//intrinsic component of membrane;GO:0016020//membrane;GO:0044425//membrane part	-	GO:0009987//cellular process;GO:0044699//single-organism process;GO:0051234//establishment of localization;GO:0051179//localization;GO:0044763//single-organism cellular process
KPHS_06460	2.666666667	2	0.73	0.596666667	-0.290971282	0.799342479	0.885744563	no	dgoK	2-oxo-3-deoxygalactonate kinase [Klebsiella pneumoniae subsp. pneumoniae HS11286] [Klebsiella pneumoniae]	Metabolism	Global and Overview;Carbohydrate metabolism	ko01100//Metabolic pathways;ko00052//Galactose metabolism	K00883	-	GO:0003824//catalytic activity;GO:0016740//transferase activity;GO:0016772//transferase activity, transferring phosphorus-containing groups	GO:0044237//cellular metabolic process;GO:0006796//phosphate-containing compound metabolic process;GO:0044275//cellular carbohydrate catabolic process;GO:0044763//single-organism cellular process;GO:0016052//carbohydrate catabolic process;GO:0019520//aldonic acid metabolic process;GO:0044282//small molecule catabolic process;GO:0032787//monocarboxylic acid metabolic process;GO:0044712//single-org…
KPHS_06470	0.666666667	2	0.25	0.65	1.378511623	0.472410831	0.603161534	no	dgoA	2-dehydro-3-deoxy-6-phosphogalactonate aldolase [Klebsiella pneumoniae 30684/NJST258_2] [Klebsiella pneumoniae]	Metabolism	Global and Overview;Carbohydrate metabolism	ko01100//Metabolic pathways;ko00052//Galactose metabolism	K01631	-	GO:0003824//catalytic activity	-
KPHS_06480	125.6666667	285	36.51666667	76.84333333	1.073365024	6.75E-12	7.24E-11	yes	hexR	Transcriptional regulator [Klebsiella pneumoniae]	-	-	-	-	-	GO:0001071//nucleic acid binding transcription factor activity;GO:0005488//binding	GO:1901362//organic cyclic compound biosynthetic process;GO:0044271//cellular nitrogen compound biosynthetic process;GO:0090304//nucleic acid metabolic process;GO:0043170//macromolecule metabolic process;GO:0044249//cellular biosynthetic process;GO:0034641//cellular nitrogen compound metabolic process;GO:0009058//biosynthetic process;GO:0034654//nucleobase-containing compound biosynthetic process…
KPHS_06490	71.33333333	177	33.01	77.42333333	1.229865283	1.39E-08	9.99E-08	yes	PA2271	GNAT family N-acetyltransferase [Enterobacter cloacae]	-	-	-	-	-	GO:0003824//catalytic activity	-
KPHS_06500	19.66666667	27.33333333	5.833333333	7.486666667	0.360003006	0.272478457	0.392616422	no	rimI	GNAT family N-acetyltransferase [Klebsiella pneumoniae]	-	-	-	-	-	GO:0003824//catalytic activity	-
KPHS_06510	0	0	0.001	0.001	0	1	1	notest	lgoT	transporter, major facilitator family protein [Klebsiella pneumoniae 909957] [Klebsiella pneumoniae]	-	-	-	-	-	-	GO:0044699//single-organism process;GO:0009987//cellular process;GO:0044763//single-organism cellular process
KPHS_06520	0	0	0.001	0.001	0	1	1	notest	lgoR	GntR family transcriptional regulator [Klebsiella pneumoniae subsp. pneumoniae HS11286] [Klebsiella pneumoniae]	-	-	-	-	-	GO:0001071//nucleic acid binding transcription factor activity	GO:0019438//aromatic compound biosynthetic process;GO:0018130//heterocycle biosynthetic process;GO:0034654//nucleobase-containing compound biosynthetic process;GO:0046483//heterocycle metabolic process;GO:0043170//macromolecule metabolic process;GO:0032774//RNA biosynthetic process;GO:0006351//transcription, DNA-templated;GO:0016070//RNA metabolic process;GO:0071704//organic substance metabolic p…
KPHS_06530	0	0	0.001	0.001	0	1	1	notest	lgoD	alcohol dehydrogenase GroES domain-containing protein [Klebsiella pneumoniae subsp. pneumoniae HS11286] [Klebsiella pneumoniae]	-	-	-	-	-	GO:0043169//cation binding;GO:0003824//catalytic activity;GO:0005488//binding;GO:0043167//ion binding	GO:0044699//single-organism process;GO:0008152//metabolic process;GO:0044710//single-organism metabolic process
KPHS_06540	0	0	0.001	0.001	0	1	1	notest	uxaB	mannitol dehydrogenase domain-containing protein [Klebsiella pneumoniae subsp. pneumoniae HS11286] [Klebsiella pneumoniae]	Metabolism	Global and Overview;Carbohydrate metabolism	ko01100//Metabolic pathways;ko00040//Pentose and glucuronate interconversions	K00041	-	GO:0048037//cofactor binding;GO:0016491//oxidoreductase activity;GO:0003824//catalytic activity;GO:0016614//oxidoreductase activity, acting on CH-OH group of donors;GO:0005488//binding	GO:0008152//metabolic process;GO:0044710//single-organism metabolic process;GO:0044699//single-organism process
KPHS_06550	75	62.66666667	6.813333333	5.483333333	-0.313307612	0.222330236	0.335689403	no	levR	sigma-54 dependent transcriptional regulator [Klebsiella pneumoniae subsp. pneumoniae HS11286] [Klebsiella pneumoniae]	-	-	-	-	GO:0031224//intrinsic component of membrane;GO:0016020//membrane;GO:0044425//membrane part	GO:0005515//protein binding;GO:0097159//organic cyclic compound binding;GO:0003676//nucleic acid binding;GO:0016818//hydrolase activity, acting on acid anhydrides, in phosphorus-containing anhydrides;GO:0001882//nucleoside binding;GO:0016787//hydrolase activity;GO:0005488//binding;GO:0036094//small molecule binding;GO:0016817//hydrolase activity, acting on acid anhydrides;GO:0016462//pyrophosphat…	GO:0032774//RNA biosynthetic process;GO:0044238//primary metabolic process;GO:0044249//cellular biosynthetic process;GO:0008152//metabolic process;GO:0006807//nitrogen compound metabolic process;GO:0034641//cellular nitrogen compound metabolic process;GO:0006351//transcription, DNA-templated;GO:0006139//nucleobase-containing compound metabolic process;GO:0044765//single-organism transport;GO:0018…
KPHS_06560	0	0	0.001	0.001	0	1	1	notest	manX	PTS system, mannose-specific IIA component [Klebsiella pneumoniae subsp. pneumoniae KpQ3] [Klebsiella pneumoniae]	Environmental Information Processing	Membrane transport	ko02060//Phosphotransferase system (PTS)	K19506	GO:0031224//intrinsic component of membrane;GO:0016020//membrane;GO:0044425//membrane part	-	-
KPHS_06570	0.666666667	1	0.386666667	0.57	0.55987152	1	1	no	sorB	PTS system protein sorbose subfamily IIB component [Klebsiella sp. MS 92-3]	Environmental Information Processing	Membrane transport	ko02060//Phosphotransferase system (PTS)	K19507	-	GO:0015144//carbohydrate transmembrane transporter activity;GO:0022891//substrate-specific transmembrane transporter activity;GO:0022892//substrate-specific transporter activity;GO:0005215//transporter activity;GO:0022857//transmembrane transporter activity;GO:1901476//carbohydrate transporter activity	GO:0071702//organic substance transport;GO:0051234//establishment of localization;GO:0051179//localization;GO:0006810//transport;GO:0008643//carbohydrate transport;GO:0044765//single-organism transport;GO:1902578//single-organism localization;GO:0044699//single-organism process
KPHS_06580	1.666666667	3.333333333	0.516666667	0.893333333	0.789964785	0.442403782	0.573301344	no	agaC	PTS system, mannose-specific IIC component [Klebsiella pneumoniae subsp. pneumoniae 1084] [Klebsiella pneumoniae]	Environmental Information Processing	Membrane transport	ko02060//Phosphotransferase system (PTS)	K19508	GO:0044425//membrane part;GO:0016020//membrane;GO:0031224//intrinsic component of membrane	-	-
KPHS_06590	0.333333333	1.666666667	0.083333333	0.566666667	2.765534746	0.236977154	0.353961972	no	manZ	PTS system mannose/fructose/sorbose transporter subunit IID [Klebsiella pneumoniae subsp. pneumoniae HS11286] [Klebsiella pneumoniae]	Environmental Information Processing	Membrane transport	ko02060//Phosphotransferase system (PTS)	K19509	GO:0044425//membrane part;GO:0031224//intrinsic component of membrane;GO:0016020//membrane	-	-
KPHS_06600	4.333333333	3.333333333	1.006666667	0.726666667	-0.470220415	0.573248209	0.696189853	no	glmS	glucosamine--fructose-6-phosphate aminotransferase [Klebsiella pneumoniae]	-	-	-	-	-	GO:0016769//transferase activity, transferring nitrogenous groups;GO:0003824//catalytic activity;GO:0016740//transferase activity;GO:0005488//binding	-
KPHS_06610	15	14	3.876666667	3.18	-0.285789925	0.593871012	0.713859583	no	frlB	glucosamine--fructose-6-phosphate aminotransferase [Klebsiella pneumoniae]	-	-	-	-	-	GO:0005488//binding;GO:0003824//catalytic activity;GO:0016769//transferase activity, transferring nitrogenous groups;GO:0016740//transferase activity	-
KPHS_06620	18	34	4.68	8.283333333	0.823702916	0.006410885	0.016239492	no	yfcI	ISNCY family transposase [Klebsiella pneumoniae]	-	-	-	-	-	-	-
KPHS_06630	732.3333333	904	80.79333333	90.58333333	0.165009376	0.164295739	0.263217258	no	mdoB	phosphoglycerol transferase I [Klebsiella pneumoniae subsp. pneumoniae HS11286] [Klebsiella pneumoniae]	-	-	-	-	-	GO:0016780//phosphotransferase activity, for other substituted phosphate groups;GO:0016788//hydrolase activity, acting on ester bonds;GO:0016787//hydrolase activity;GO:0016772//transferase activity, transferring phosphorus-containing groups;GO:0016740//transferase activity;GO:0003824//catalytic activity	-
KPHS_06640	336.3333333	464.6666667	172.78	226.0266667	0.387556763	0.005514581	0.014186369	no	yjjA	endopeptidase [Klebsiella pneumoniae]	-	-	-	-	-	-	-
KPHS_06650	284.6666667	726.6666667	96.83333333	232.9566667	1.266485955	2.42E-21	5.21E-20	yes	dnaC	DNA replication protein DnaC [Klebsiella pneumoniae subsp. rhinoscleromatis ATCC 13884] [Klebsiella pneumoniae]	-	-	-	-	-	GO:0036094//small molecule binding;GO:0032550//purine ribonucleoside binding;GO:0016787//hydrolase activity;GO:0001883//purine nucleoside binding;GO:0016462//pyrophosphatase activity;GO:0003824//catalytic activity;GO:0097159//organic cyclic compound binding;GO:0005488//binding;GO:0097367//carbohydrate derivative binding;GO:0001882//nucleoside binding;GO:1901363//heterocyclic compound binding;GO:0…	-
KPHS_06660	234	502	110.46	218.1066667	0.981509836	1.55E-11	1.57E-10	no	dnaT	primosomal protein I [Klebsiella pneumoniae subsp. pneumoniae HS11286] [Klebsiella pneumoniae]	Genetic Information Processing	Replication and repair	ko03440//Homologous recombination	K02317	GO:0032993//protein-DNA complex;GO:0032991//macromolecular complex	-	GO:0046483//heterocycle metabolic process;GO:0006259//DNA metabolic process;GO:0006139//nucleobase-containing compound metabolic process;GO:0006807//nitrogen compound metabolic process;GO:0090304//nucleic acid metabolic process;GO:0006725//cellular aromatic compound metabolic process;GO:0071704//organic substance metabolic process;GO:0034641//cellular nitrogen compound metabolic process;GO:004426…
KPHS_06670	57	70.66666667	30.12666667	37.93	0.332298315	0.31477558	0.439021548	no	KPN78578_47350	inner membrane protein [Klebsiella pneumoniae]	-	-	-	-	GO:0044425//membrane part;GO:0031224//intrinsic component of membrane;GO:0016020//membrane	-	-
KPHS_06680	243.3333333	267	79.11	83.41666667	0.076475591	0.749142069	0.846951588	no	yjjP	Threonine/Serine Exporter [Klebsiella pneumoniae 30684/NJST258_2] [Klebsiella pneumoniae]	-	-	-	-	-	-	-
KPHS_06690	0	0	0.001	0.001	0	1	1	notest	--	hypothetical protein KU56_12455 [Klebsiella pneumoniae]	-	-	-	-	-	-	-
KPHS_06700	10.33333333	24	2.126666667	4.43	1.058712776	0.010475642	0.024939417	yes	pobA	4-hydroxybenzoate 3-monooxygenase [Klebsiella pneumoniae subsp. pneumoniae HS11286] [Klebsiella pneumoniae]	Metabolism	Xenobiotics biodegradation and metabolism;Global and Overview	ko01100//Metabolic pathways;ko01120//Microbial metabolism in diverse environments;ko00362//Benzoate degradation;ko01220//Degradation of aromatic compounds	K00481	-	GO:0005488//binding;GO:1901363//heterocyclic compound binding;GO:0016491//oxidoreductase activity;GO:0016705//oxidoreductase activity, acting on paired donors, with incorporation or reduction of molecular oxygen;GO:0004497//monooxygenase activity;GO:0097159//organic cyclic compound binding;GO:0003824//catalytic activity;GO:0000166//nucleotide binding;GO:1901265//nucleoside phosphate binding;GO:00…	GO:0032787//monocarboxylic acid metabolic process;GO:0009987//cellular process;GO:0008152//metabolic process;GO:0019752//carboxylic acid metabolic process;GO:0006725//cellular aromatic compound metabolic process;GO:0006082//organic acid metabolic process;GO:0044281//small molecule metabolic process;GO:0044710//single-organism metabolic process;GO:0042537//benzene-containing compound metabolic pro…
KPHS_06710	5.666666667	8.666666667	1.5	2.64	0.815575429	0.287612753	0.409092822	no	msmR	AraC family transcriptional regulator [Klebsiella pneumoniae]	-	-	-	-	-	GO:0097159//organic cyclic compound binding;GO:0003676//nucleic acid binding;GO:0001071//nucleic acid binding transcription factor activity;GO:0005488//binding;GO:1901363//heterocyclic compound binding;GO:0003677//DNA binding	GO:0044260//cellular macromolecule metabolic process;GO:0018130//heterocycle biosynthetic process;GO:0034654//nucleobase-containing compound biosynthetic process;GO:0034641//cellular nitrogen compound metabolic process;GO:0034645//cellular macromolecule biosynthetic process;GO:0008152//metabolic process;GO:0046483//heterocycle metabolic process;GO:0032774//RNA biosynthetic process;GO:0044271//cel…
KPHS_06720	6	5	2.006666667	1.656666667	-0.276517635	0.680343107	0.790575914	no	yjjQ	transcriptional regulator, LuxR family [Klebsiella pneumoniae subsp. rhinoscleromatis ATCC 13884] [Klebsiella pneumoniae]	-	-	-	-	-	GO:0001071//nucleic acid binding transcription factor activity	GO:0044271//cellular nitrogen compound biosynthetic process;GO:0009059//macromolecule biosynthetic process;GO:0008152//metabolic process;GO:0034654//nucleobase-containing compound biosynthetic process;GO:0019438//aromatic compound biosynthetic process;GO:0046483//heterocycle metabolic process;GO:0097659//nucleic acid-templated transcription;GO:0006807//nitrogen compound metabolic process;GO:00442…
KPHS_06730	1.666666667	2.333333333	0.72	0.88	0.289506617	0.787302661	0.876265571	no	bglJ	2-component transcriptional regulator [Klebsiella pneumoniae subsp. pneumoniae HS11286] [Klebsiella pneumoniae]	-	-	-	-	-	GO:0001071//nucleic acid binding transcription factor activity	GO:0044271//cellular nitrogen compound biosynthetic process;GO:1901576//organic substance biosynthetic process;GO:0097659//nucleic acid-templated transcription;GO:0071704//organic substance metabolic process;GO:0034654//nucleobase-containing compound biosynthetic process;GO:0044238//primary metabolic process;GO:0009987//cellular process;GO:0009059//macromolecule biosynthetic process;GO:0010467//g…
KPHS_06740	44.66666667	46	25.39666667	22.92333333	-0.14782231	0.677892098	0.788526288	no	ywhH	YbaK/proline--tRNA ligase associated domain protein [Klebsiella sp. MS 92-3]	-	-	-	-	-	GO:0016875//ligase activity, forming carbon-oxygen bonds;GO:0016876//ligase activity, forming aminoacyl-tRNA and related compounds;GO:0003824//catalytic activity;GO:0016874//ligase activity	GO:0050794//regulation of cellular process;GO:0050789//regulation of biological process;GO:0006448//regulation of translational elongation;GO:2000112//regulation of cellular macromolecule biosynthetic process;GO:0051246//regulation of protein metabolic process;GO:0009889//regulation of biosynthetic process;GO:0051171//regulation of nitrogen compound metabolic process;GO:0065007//biological regula…
KPHS_06750	32	34.66666667	5.806666667	6.57	0.178183152	0.69693309	0.805774026	no	celB	chitibiose transporter ChbC [Klebsiella pneumoniae subsp. pneumoniae HS11286] [Klebsiella pneumoniae]	Environmental Information Processing	Membrane transport	ko02060//Phosphotransferase system (PTS)	K02761	GO:0031224//intrinsic component of membrane;GO:0016020//membrane;GO:0044425//membrane part	GO:0005215//transporter activity;GO:0003824//catalytic activity;GO:1901476//carbohydrate transporter activity;GO:0022892//substrate-specific transporter activity;GO:0022857//transmembrane transporter activity;GO:0022891//substrate-specific transmembrane transporter activity;GO:0015144//carbohydrate transmembrane transporter activity	GO:0051234//establishment of localization;GO:1902578//single-organism localization;GO:0006818//hydrogen transport;GO:0071702//organic substance transport;GO:0008643//carbohydrate transport;GO:0044699//single-organism process;GO:0006810//transport;GO:0044765//single-organism transport;GO:0051179//localization
KPHS_06760	222.6666667	109.6666667	69.64666667	31.82666667	-1.12981824	1.83E-06	9.81E-06	yes	fhuF	ferric hydroximate transport ferric iron reductase [Klebsiella pneumoniae subsp. pneumoniae HS11286] [Klebsiella pneumoniae]	-	-	-	-	-	-	-
KPHS_06770	73.33333333	121	17.39333333	27.68333333	0.670483224	0.002277002	0.006519924	no	vdcA	GGDEF domain-containing protein [Klebsiella pneumoniae]	-	-	-	-	GO:0031224//intrinsic component of membrane;GO:0044425//membrane part;GO:0016020//membrane	GO:0016829//lyase activity;GO:0003824//catalytic activity	GO:0050896//response to stimulus;GO:0044763//single-organism cellular process;GO:0044699//single-organism process;GO:0051716//cellular response to stimulus;GO:0050789//regulation of biological process;GO:0007165//signal transduction;GO:0023052//signaling;GO:0007154//cell communication;GO:0044700//single organism signaling;GO:0065007//biological regulation;GO:0050794//regulation of cellular proces…
KPHS_06780	0	0	0.001	0.001	0	1	1	notest	--	MULTISPECIES: hypothetical protein [Enterobacterales]	-	-	-	-	-	-	-
KPHS_06790	2	3	1.633333333	2.446666667	0.582998314	0.62577793	0.742750867	no	yjjZ	tryptophan-specific transport protein [Klebsiella pneumoniae subsp. pneumoniae MGH 78578] [Klebsiella pneumoniae]	-	-	-	-	GO:0031224//intrinsic component of membrane;GO:0016020//membrane;GO:0044425//membrane part;GO:0016021//integral component of membrane	GO:0022857//transmembrane transporter activity;GO:0015171//amino acid transmembrane transporter activity;GO:0008514//organic anion transmembrane transporter activity;GO:0008509//anion transmembrane transporter activity;GO:0046943//carboxylic acid transmembrane transporter activity;GO:0005215//transporter activity;GO:0022891//substrate-specific transmembrane transporter activity;GO:0022892//substr…	GO:0071705//nitrogen compound transport;GO:0006865//amino acid transport;GO:0006820//anion transport;GO:0071702//organic substance transport;GO:0044765//single-organism transport;GO:0046942//carboxylic acid transport;GO:0006811//ion transport;GO:0006810//transport;GO:0015849//organic acid transport;GO:1902578//single-organism localization;GO:0051234//establishment of localization;GO:0015711//orga…
KPHS_06800	1428.333333	1590.666667	349.5433333	352.61	0.012602071	0.918774799	0.982566712	no	rsmC	ribosomal RNA small subunit methyltransferase [Klebsiella pneumoniae]	-	-	-	-	GO:0005623//cell;GO:0044464//cell part;GO:0005622//intracellular;GO:0044424//intracellular part	GO:0008757//S-adenosylmethionine-dependent methyltransferase activity;GO:0003824//catalytic activity;GO:0016435//rRNA (guanine) methyltransferase activity;GO:0016740//transferase activity;GO:0008173//RNA methyltransferase activity;GO:0008649//rRNA methyltransferase activity;GO:0008990//rRNA (guanine-N2-)-methyltransferase activity;GO:0008168//methyltransferase activity;GO:0008170//N-methyltransfe…	GO:0071704//organic substance metabolic process;GO:0022613//ribonucleoprotein complex biogenesis;GO:0042254//ribosome biogenesis;GO:1901360//organic cyclic compound metabolic process;GO:0044085//cellular component biogenesis;GO:0000154//rRNA modification;GO:0008152//metabolic process;GO:0043412//macromolecule modification;GO:0071840//cellular component organization or biogenesis;GO:0046483//heter…
KPHS_06810	354.3333333	582.3333333	214.4833333	311.17	0.53683743	0.000782659	0.002519217	no	holD	DNA polymerase III subunit psi [Klebsiella pneumoniae subsp. pneumoniae HS11286] [Klebsiella pneumoniae]	Metabolism;Genetic Information Processing	Nucleotide metabolism;Replication and repair;Global and Overview	ko01100//Metabolic pathways;ko00230//Purine metabolism;ko00240//Pyrimidine metabolism;ko03440//Homologous recombination;ko03430//Mismatch repair;ko03030//DNA replication	K02344	-	GO:0003824//catalytic activity;GO:0016788//hydrolase activity, acting on ester bonds;GO:0004518//nuclease activity;GO:0016772//transferase activity, transferring phosphorus-containing groups;GO:0004527//exonuclease activity;GO:0016740//transferase activity;GO:0016787//hydrolase activity	GO:0034645//cellular macromolecule biosynthetic process;GO:0009059//macromolecule biosynthetic process;GO:0046483//heterocycle metabolic process;GO:0009058//biosynthetic process;GO:1901360//organic cyclic compound metabolic process;GO:0071704//organic substance metabolic process;GO:0006260//DNA replication;GO:0043170//macromolecule metabolic process;GO:0034641//cellular nitrogen compound metaboli…
KPHS_06820	159	255	89.89333333	129.3333333	0.52480812	0.000804274	0.002585166	no	rimI	ribosomal-protein-alanine N-acetyltransferase [Klebsiella pneumoniae subsp. pneumoniae HS11286] [Klebsiella pneumoniae]	-	-	-	-	-	GO:0016407//acetyltransferase activity;GO:0016747//transferase activity, transferring acyl groups other than amino-acyl groups;GO:0016746//transferase activity, transferring acyl groups;GO:0016740//transferase activity;GO:0003824//catalytic activity	GO:0008152//metabolic process;GO:0043412//macromolecule modification;GO:0006473//protein acetylation;GO:0019538//protein metabolic process;GO:0009987//cellular process;GO:0071704//organic substance metabolic process;GO:0006464//cellular protein modification process;GO:0043170//macromolecule metabolic process;GO:0044237//cellular metabolic process;GO:0044238//primary metabolic process;GO:0036211//…
KPHS_06830	173	282	64.92	93.88	0.532154842	0.002438099	0.006946538	no	yjjG	nucleotidase [Klebsiella pneumoniae subsp. pneumoniae HS11286] [Klebsiella pneumoniae]	Metabolism	Global and Overview;Metabolism of cofactors and vitamins;Nucleotide metabolism	ko01100//Metabolic pathways;ko01110//Biosynthesis of secondary metabolites;ko00230//Purine metabolism;ko00240//Pyrimidine metabolism;ko00760//Nicotinate and nicotinamide metabolism	K08723	-	GO:0003824//catalytic activity	-
KPHS_06840	3191.666667	2637.333333	504.77	373.4933333	-0.434543677	0.004378469	0.011650536	no	prfC	peptide chain release factor 3 [Klebsiella pneumoniae subsp. pneumoniae HS11286] [Klebsiella pneumoniae]	-	-	-	-	GO:0044424//intracellular part;GO:0044464//cell part;GO:0005622//intracellular;GO:0005623//cell	GO:0001882//nucleoside binding;GO:0016818//hydrolase activity, acting on acid anhydrides, in phosphorus-containing anhydrides;GO:0016787//hydrolase activity;GO:0003676//nucleic acid binding;GO:0003723//RNA binding;GO:0016817//hydrolase activity, acting on acid anhydrides;GO:0016462//pyrophosphatase activity;GO:0003824//catalytic activity;GO:0097367//carbohydrate derivative binding;GO:0008079//tra…	GO:0006725//cellular aromatic compound metabolic process;GO:0044260//cellular macromolecule metabolic process;GO:0044763//single-organism cellular process;GO:0044248//cellular catabolic process;GO:0009166//nucleotide catabolic process;GO:0044267//cellular protein metabolic process;GO:0044237//cellular metabolic process;GO:1901565//organonitrogen compound catabolic process;GO:0034641//cellular nit…
KPHS_06850	68.66666667	202.3333333	27.89333333	78.89666667	1.500043998	2.24E-13	2.74E-12	yes	osmY	hyperosmotically inducible periplasmic protein [Klebsiella pneumoniae subsp. pneumoniae HS11286] [Klebsiella pneumoniae]	-	-	-	-	-	-	-
KPHS_06860	0	0.666666667	0.001	1.313333333	10.35901741	0.507564176	0.635721866	no	KPN78578_47520	UPF0391 membrane protein [Citrobacter freundii MGH 56] [Citrobacter freundii]	-	-	-	-	GO:0016020//membrane;GO:0044425//membrane part;GO:0031224//intrinsic component of membrane	-	-
KPHS_06870	440.3333333	1283.333333	103.8866667	286.9033333	1.465554226	3.47E-17	5.57E-16	yes	yjjU	Phospholipase [Klebsiella pneumoniae 30684/NJST258_2] [Klebsiella pneumoniae]	-	-	-	-	-	-	-
KPHS_06880	92	470.3333333	29.11	142.7433333	2.293836623	3.72E-42	1.98E-40	yes	yjjV	deoxyribonuclease YjjV [Klebsiella pneumoniae]	-	-	-	-	-	GO:0004520//endodeoxyribonuclease activity;GO:0016787//hydrolase activity;GO:0003824//catalytic activity;GO:0004536//deoxyribonuclease activity;GO:0016788//hydrolase activity, acting on ester bonds;GO:0004519//endonuclease activity;GO:0004518//nuclease activity	-
KPHS_06890	813	76	161.2766667	13.28666667	-3.601486611	1.49E-102	4.87E-100	yes	HI_0519	NupC/NupG family nucleoside CNT transporter [Klebsiella pneumoniae]	-	-	-	-	-	GO:0022857//transmembrane transporter activity;GO:0022891//substrate-specific transmembrane transporter activity;GO:0005337//nucleoside transmembrane transporter activity;GO:0005215//transporter activity;GO:1901505//carbohydrate derivative transporter activity;GO:0022892//substrate-specific transporter activity;GO:0015932//nucleobase-containing compound transmembrane transporter activity	GO:1901264//carbohydrate derivative transport;GO:0051234//establishment of localization;GO:0051179//localization;GO:0044699//single-organism process;GO:0071702//organic substance transport;GO:0015858//nucleoside transport;GO:0044765//single-organism transport;GO:1902578//single-organism localization;GO:0071705//nitrogen compound transport;GO:0015931//nucleobase-containing compound transport;GO:00…
KPHS_06900	477	639.6666667	151.65	186.5166667	0.298559054	0.027671721	0.05827009	no	deoC	deoxyribose-phosphate aldolase [Klebsiella pneumoniae subsp. pneumoniae HS11286] [Klebsiella pneumoniae]	Metabolism	Carbohydrate metabolism	ko00030//Pentose phosphate pathway	K01619	GO:0044424//intracellular part;GO:0005622//intracellular;GO:0044464//cell part;GO:0005623//cell	GO:0016829//lyase activity;GO:0016830//carbon-carbon lyase activity;GO:0003824//catalytic activity;GO:0016832//aldehyde-lyase activity	GO:0006753//nucleoside phosphate metabolic process;GO:0008152//metabolic process;GO:0034655//nucleobase-containing compound catabolic process;GO:0044712//single-organism catabolic process;GO:0055086//nucleobase-containing small molecule metabolic process;GO:0046434//organophosphate catabolic process;GO:0006139//nucleobase-containing compound metabolic process;GO:0044248//cellular catabolic proces…
KPHS_06910	459.6666667	775	87.77333333	135.82	0.629841335	8.98E-07	5.07E-06	no	deoA	thymidine phosphorylase [Klebsiella pneumoniae]	Metabolism	Nucleotide metabolism;Global and Overview	ko01100//Metabolic pathways;ko00240//Pyrimidine metabolism	K00758	-	GO:0016740//transferase activity;GO:0016763//transferase activity, transferring pentosyl groups;GO:0016757//transferase activity, transferring glycosyl groups;GO:0003824//catalytic activity	GO:0006807//nitrogen compound metabolic process;GO:0044237//cellular metabolic process;GO:0009987//cellular process;GO:0044710//single-organism metabolic process;GO:1901564//organonitrogen compound metabolic process;GO:0044281//small molecule metabolic process;GO:0008152//metabolic process;GO:0071704//organic substance metabolic process;GO:0044763//single-organism cellular process;GO:0044699//sin…
KPHS_06920	3432.333333	8854.666667	706.7666667	1718.81	1.282104171	1.15E-23	2.89E-22	yes	deoB	phosphopentomutase [Klebsiella pneumoniae subsp. pneumoniae MGH 78578] [Klebsiella pneumoniae]	Metabolism	Carbohydrate metabolism;Nucleotide metabolism	ko00230//Purine metabolism;ko00030//Pentose phosphate pathway	K01839	GO:0005623//cell;GO:0005622//intracellular;GO:0044424//intracellular part;GO:0044464//cell part	GO:0046872//metal ion binding;GO:0016868//intramolecular transferase activity, phosphotransferases;GO:0016866//intramolecular transferase activity;GO:0005488//binding;GO:0043167//ion binding;GO:0003824//catalytic activity;GO:0046914//transition metal ion binding;GO:0043169//cation binding;GO:0016853//isomerase activity	GO:0044763//single-organism cellular process;GO:0009987//cellular process;GO:0044281//small molecule metabolic process;GO:0055086//nucleobase-containing small molecule metabolic process;GO:1901135//carbohydrate derivative metabolic process;GO:0044270//cellular nitrogen compound catabolic process;GO:0008152//metabolic process;GO:0006725//cellular aromatic compound metabolic process;GO:0009166//nuc…
KPHS_06930	2879.666667	5565	1010.723333	1847.133333	0.869899869	2.93E-12	3.24E-11	no	deoD	purine nucleoside phosphorylase [Enterobacter aerogenes KCTC 2190] [Enterobacter aerogenes]	Metabolism	Global and Overview;Metabolism of cofactors and vitamins;Nucleotide metabolism	ko01100//Metabolic pathways;ko01110//Biosynthesis of secondary metabolites;ko00230//Purine metabolism;ko00240//Pyrimidine metabolism;ko00760//Nicotinate and nicotinamide metabolism	K03784	-	GO:0016763//transferase activity, transferring pentosyl groups;GO:0003824//catalytic activity;GO:0016757//transferase activity, transferring glycosyl groups;GO:0016740//transferase activity	GO:0044238//primary metabolic process;GO:0044710//single-organism metabolic process;GO:1901564//organonitrogen compound metabolic process;GO:0044281//small molecule metabolic process;GO:0034641//cellular nitrogen compound metabolic process;GO:0044237//cellular metabolic process;GO:0006807//nitrogen compound metabolic process;GO:1901135//carbohydrate derivative metabolic process;GO:1901657//glycos…
KPHS_06940	302	414.6666667	73.91333333	97.03333333	0.392645796	0.010286839	0.02455361	no	lplA	lipoate-protein ligase A [Klebsiella pneumoniae subsp. pneumoniae HS11286] [Klebsiella pneumoniae]	Metabolism	Global and Overview;Metabolism of cofactors and vitamins	ko01100//Metabolic pathways;ko00785//Lipoic acid metabolism	K03800	GO:0044424//intracellular part;GO:0044464//cell part;GO:0005622//intracellular;GO:0005623//cell	GO:0097367//carbohydrate derivative binding;GO:0016879//ligase activity, forming carbon-nitrogen bonds;GO:0036094//small molecule binding;GO:0097159//organic cyclic compound binding;GO:0032550//purine ribonucleoside binding;GO:0001882//nucleoside binding;GO:1901363//heterocyclic compound binding;GO:0032549//ribonucleoside binding;GO:0001883//purine nucleoside binding;GO:0016874//ligase activity;G…	GO:0044267//cellular protein metabolic process;GO:0043170//macromolecule metabolic process;GO:0071704//organic substance metabolic process;GO:0044237//cellular metabolic process;GO:0018065//protein-cofactor linkage;GO:0044238//primary metabolic process;GO:0008152//metabolic process;GO:0019538//protein metabolic process;GO:0006464//cellular protein modification process;GO:0044260//cellular macromo…
KPHS_06950	118	148.6666667	45.74	53.83666667	0.235132722	0.181817946	0.285216805	no	smp	membrane protein, transcribed divergently from serB [Klebsiella pneumoniae subsp. pneumoniae MGH 78578] [Klebsiella pneumoniae]	-	-	-	-	-	-	-
KPHS_06960	388.6666667	433.3333333	100.8466667	101.3066667	0.006565718	0.954091941	1	no	serB	Phosphoserine phosphatase [Klebsiella pneumoniae 30684/NJST258_2] [Klebsiella pneumoniae]	Metabolism	Amino acid metabolism;Energy metabolism;Global and Overview	ko01100//Metabolic pathways;ko01120//Microbial metabolism in diverse environments;ko01130//Biosynthesis of antibiotics;ko01230//Biosynthesis of amino acids;ko01200//Carbon metabolism;ko00260//Glycine, serine and threonine metabolism;ko00680//Methane metabolism	K01079	-	GO:0042578//phosphoric ester hydrolase activity;GO:0016788//hydrolase activity, acting on ester bonds;GO:0003824//catalytic activity;GO:0016787//hydrolase activity	GO:0006082//organic acid metabolic process;GO:0071704//organic substance metabolic process;GO:0006520//cellular amino acid metabolic process;GO:0043436//oxoacid metabolic process;GO:0006793//phosphorus metabolic process;GO:0006563//L-serine metabolic process;GO:0044238//primary metabolic process;GO:0006796//phosphate-containing compound metabolic process;GO:0044763//single-organism cellular proce…
KPHS_06970	523.6666667	611.6666667	94.38666667	97.67333333	0.049381658	0.751655275	0.848732525	no	radA	DNA repair protein RadA [Klebsiella pneumoniae subsp. pneumoniae HS11286] [Klebsiella pneumoniae]	-	-	-	-	-	GO:0043169//cation binding;GO:0042623//ATPase activity, coupled;GO:0003677//DNA binding;GO:0097367//carbohydrate derivative binding;GO:0016887//ATPase activity;GO:0016462//pyrophosphatase activity;GO:0003824//catalytic activity;GO:0016787//hydrolase activity;GO:0017111//nucleoside-triphosphatase activity;GO:0003676//nucleic acid binding;GO:1901363//heterocyclic compound binding;GO:0001883//purine…	GO:0006793//phosphorus metabolic process;GO:0006259//DNA metabolic process;GO:0006950//response to stress;GO:0006753//nucleoside phosphate metabolic process;GO:0044238//primary metabolic process;GO:1901292//nucleoside phosphate catabolic process;GO:0019439//aromatic compound catabolic process;GO:0044270//cellular nitrogen compound catabolic process;GO:0009261//ribonucleotide catabolic process;GO:…
KPHS_06980	545.6666667	759.3333333	111.4533333	144.5766667	0.375394968	0.001916818	0.005607517	no	nadR	nicotinamide-nucleotide adenylyltransferase [Klebsiella pneumoniae subsp. pneumoniae HS11286] [Klebsiella pneumoniae]	Metabolism	Metabolism of cofactors and vitamins;Global and Overview	ko01100//Metabolic pathways;ko00760//Nicotinate and nicotinamide metabolism	K06211	-	GO:0016740//transferase activity;GO:0097159//organic cyclic compound binding;GO:0003677//DNA binding;GO:0016772//transferase activity, transferring phosphorus-containing groups;GO:0003676//nucleic acid binding;GO:0005488//binding;GO:1901363//heterocyclic compound binding;GO:0003824//catalytic activity	GO:0006351//transcription, DNA-templated;GO:0044271//cellular nitrogen compound biosynthetic process;GO:0006732//coenzyme metabolic process;GO:0034645//cellular macromolecule biosynthetic process;GO:0044260//cellular macromolecule metabolic process;GO:1901362//organic cyclic compound biosynthetic process;GO:0044249//cellular biosynthetic process;GO:0018130//heterocycle biosynthetic process;GO:000…
KPHS_06990	6581.666667	4912.666667	992.13	677.3633333	-0.550599277	4.26E-06	2.16E-05	no	ettA	ATPase [Klebsiella pneumoniae subsp. pneumoniae HS11286] [Klebsiella pneumoniae]	-	-	-	-	-	GO:0017111//nucleoside-triphosphatase activity;GO:0016818//hydrolase activity, acting on acid anhydrides, in phosphorus-containing anhydrides;GO:0032550//purine ribonucleoside binding;GO:0016787//hydrolase activity;GO:0005488//binding;GO:0036094//small molecule binding;GO:0032549//ribonucleoside binding;GO:0097159//organic cyclic compound binding;GO:0097367//carbohydrate derivative binding;GO:000…	GO:0034641//cellular nitrogen compound metabolic process;GO:0044699//single-organism process;GO:1901292//nucleoside phosphate catabolic process;GO:0046434//organophosphate catabolic process;GO:0006807//nitrogen compound metabolic process;GO:1901361//organic cyclic compound catabolic process;GO:0009987//cellular process;GO:0009259//ribonucleotide metabolic process;GO:0044238//primary metabolic pro…
KPHS_07000	689	1292.666667	90.02333333	156.8433333	0.800953318	3.64E-11	3.56E-10	no	slt	soluble lytic murein transglycosylase, partial [Klebsiella sp. MS 92-3]	-	-	-	-	GO:0044464//cell part;GO:0005623//cell	GO:0016787//hydrolase activity;GO:0003824//catalytic activity;GO:0016757//transferase activity, transferring glycosyl groups;GO:0016740//transferase activity;GO:0016798//hydrolase activity, acting on glycosyl bonds	-
KPHS_07010	38.66666667	46.66666667	30.36666667	34.58666667	0.187727426	0.515315447	0.640383022	no	trpR	Trp operon repressor [Klebsiella pneumoniae subsp. pneumoniae HS11286] [Klebsiella pneumoniae]	-	-	-	-	GO:0005623//cell;GO:0005622//intracellular;GO:0044424//intracellular part;GO:0044464//cell part	GO:0005488//binding;GO:0097159//organic cyclic compound binding;GO:0003677//DNA binding;GO:0001071//nucleic acid binding transcription factor activity;GO:1901363//heterocyclic compound binding;GO:0003676//nucleic acid binding	GO:0044260//cellular macromolecule metabolic process;GO:1901360//organic cyclic compound metabolic process;GO:0009058//biosynthetic process;GO:0043170//macromolecule metabolic process;GO:0019438//aromatic compound biosynthetic process;GO:0010467//gene expression;GO:0090304//nucleic acid metabolic process;GO:0009987//cellular process;GO:0034654//nucleobase-containing compound biosynthetic process;…
KPHS_07020	216	334.3333333	104.0733333	154.5966667	0.570908758	0.000371509	0.001283089	no	KPN78578_47680	thiamin metabolism associated protein [Klebsiella pneumoniae subsp. pneumoniae HS11286] [Klebsiella pneumoniae]	-	-	-	-	-	GO:0016462//pyrophosphatase activity;GO:0003824//catalytic activity;GO:0016787//hydrolase activity;GO:0005488//binding;GO:0016818//hydrolase activity, acting on acid anhydrides, in phosphorus-containing anhydrides;GO:0043167//ion binding;GO:0043169//cation binding;GO:0016817//hydrolase activity, acting on acid anhydrides	GO:0034641//cellular nitrogen compound metabolic process;GO:0006753//nucleoside phosphate metabolic process;GO:0044281//small molecule metabolic process;GO:0044699//single-organism process;GO:0044763//single-organism cellular process;GO:0006725//cellular aromatic compound metabolic process;GO:1901360//organic cyclic compound metabolic process;GO:0044710//single-organism metabolic process;GO:00067…
KPHS_07030	501.3333333	496	195.23	183.9866667	-0.085573542	0.495792424	0.625925263	no	gpmB	gpmB [Klebsiella pneumoniae subsp. rhinoscleromatis SB3432] [Klebsiella pneumoniae]	Metabolism	Amino acid metabolism;Energy metabolism;Global and Overview;Carbohydrate metabolism	ko01100//Metabolic pathways;ko01120//Microbial metabolism in diverse environments;ko01110//Biosynthesis of secondary metabolites;ko01130//Biosynthesis of antibiotics;ko01230//Biosynthesis of amino acids;ko01200//Carbon metabolism;ko00010//Glycolysis / Gluconeogenesis;ko00260//Glycine, serine and threonine metabolism;ko00680//Methane metabolism	K15634	-	GO:0016853//isomerase activity;GO:0016868//intramolecular transferase activity, phosphotransferases;GO:0003824//catalytic activity;GO:0016866//intramolecular transferase activity	GO:0009987//cellular process;GO:0006091//generation of precursor metabolites and energy;GO:0044237//cellular metabolic process;GO:0008152//metabolic process
KPHS_07040	1112	1779.666667	320.6366667	484.0633333	0.594256402	3.97E-07	2.37E-06	no	rob	right origin-binding protein [Klebsiella pneumoniae subsp. pneumoniae HS11286] [Klebsiella pneumoniae]	-	-	-	-	-	GO:0003677//DNA binding;GO:0003676//nucleic acid binding;GO:1901363//heterocyclic compound binding;GO:0005488//binding;GO:0001071//nucleic acid binding transcription factor activity;GO:0097159//organic cyclic compound binding	GO:0044260//cellular macromolecule metabolic process;GO:0009059//macromolecule biosynthetic process;GO:0034645//cellular macromolecule biosynthetic process;GO:0010467//gene expression;GO:0044271//cellular nitrogen compound biosynthetic process;GO:0006725//cellular aromatic compound metabolic process;GO:0006807//nitrogen compound metabolic process;GO:1901362//organic cyclic compound biosynthetic p…
KPHS_07050	153	188.3333333	80.88	92.16666667	0.188462077	0.244802958	0.362232617	no	creA	CreA protein [Klebsiella pneumoniae subsp. pneumoniae KpQ3] [Klebsiella pneumoniae]	-	-	-	-	-	-	-
KPHS_07060	85.66666667	119.3333333	30.83	40.53666667	0.394892571	0.041746013	0.082913977	no	creB	DNA-binding response regulator CreB [Klebsiella pneumoniae JM45] [Klebsiella pneumoniae]	Environmental Information Processing	Signal transduction	ko02020//Two-component system	K07663	-	GO:0003676//nucleic acid binding;GO:0097159//organic cyclic compound binding;GO:1901363//heterocyclic compound binding;GO:0005488//binding	GO:0009059//macromolecule biosynthetic process;GO:0050794//regulation of cellular process;GO:0006139//nucleobase-containing compound metabolic process;GO:0050789//regulation of biological process;GO:0046483//heterocycle metabolic process;GO:0044237//cellular metabolic process;GO:1901576//organic substance biosynthetic process;GO:0090304//nucleic acid metabolic process;GO:0008152//metabolic proces…
KPHS_07070	106.3333333	220	18.56	34.09	0.877151889	6.11E-06	3.00E-05	no	creC	catabolite repression sensor kinase [Klebsiella pneumoniae subsp. pneumoniae HS11286] [Klebsiella pneumoniae]	Environmental Information Processing	Signal transduction	ko02020//Two-component system	K07641	GO:0031224//intrinsic component of membrane;GO:0016020//membrane;GO:0044425//membrane part	GO:0060089//molecular transducer activity;GO:0036094//small molecule binding;GO:1901363//heterocyclic compound binding;GO:0097159//organic cyclic compound binding;GO:0016772//transferase activity, transferring phosphorus-containing groups;GO:0003824//catalytic activity;GO:0097367//carbohydrate derivative binding;GO:0016740//transferase activity;GO:0032550//purine ribonucleoside binding;GO:0005488…	GO:0044237//cellular metabolic process;GO:0050794//regulation of cellular process;GO:0006796//phosphate-containing compound metabolic process;GO:0006793//phosphorus metabolic process;GO:0044700//single organism signaling;GO:0050789//regulation of biological process;GO:0050896//response to stimulus;GO:0044763//single-organism cellular process;GO:0023052//signaling;GO:0007165//signal transduction;G…
KPHS_07080	19.66666667	47	3.553333333	8.61	1.276840205	6.13E-05	0.000251753	yes	creD	inner membrane protein [Klebsiella pneumoniae subsp. pneumoniae KPNIH2] [Klebsiella pneumoniae]	-	-	-	-	-	-	-
KPHS_07090	2709.666667	2614	952.4333333	861.87	-0.144147836	0.197452835	0.304949028	no	arcA	two-component response regulator [Enterobacter aerogenes KCTC 2190] [Enterobacter aerogenes]	Environmental Information Processing	Signal transduction	ko02020//Two-component system	K07773	-	GO:0097159//organic cyclic compound binding;GO:0003676//nucleic acid binding;GO:0005488//binding;GO:1901363//heterocyclic compound binding	GO:1901362//organic cyclic compound biosynthetic process;GO:0023052//signaling;GO:0034645//cellular macromolecule biosynthetic process;GO:0050896//response to stimulus;GO:0019438//aromatic compound biosynthetic process;GO:0044271//cellular nitrogen compound biosynthetic process;GO:0006807//nitrogen compound metabolic process;GO:0044238//primary metabolic process;GO:0006725//cellular aromatic comp…
KPHS_07100	148	130.6666667	53.82333333	43.51666667	-0.306663689	0.087231817	0.155432469	no	lasT	tRNA/rRNA methyltransferase LasT [Klebsiella pneumoniae subsp. pneumoniae Kp13] [Klebsiella pneumoniae]	-	-	-	-	-	GO:0097159//organic cyclic compound binding;GO:0008168//methyltransferase activity;GO:0003676//nucleic acid binding;GO:0016740//transferase activity;GO:0005488//binding;GO:0003824//catalytic activity;GO:1901363//heterocyclic compound binding;GO:0016741//transferase activity, transferring one-carbon groups	GO:0008152//metabolic process;GO:0071704//organic substance metabolic process;GO:0043170//macromolecule metabolic process;GO:0010467//gene expression
KPHS_07110	1	0	1.953333333	0.001	-10.93172245	0.261407155	0.381270683	no	--	MULTISPECIES: hypothetical protein [Enterobacterales]	-	-	-	-	-	-	-
KPHS_07120	457.3333333	800.6666667	46.86666667	75.84333333	0.694460184	3.69E-08	2.52E-07	no	thrA	bifunctional aspartokinase I/homeserine dehydrogenase I [Klebsiella pneumoniae subsp. pneumoniae NTUH-K2044] [Klebsiella pneumoniae]	Metabolism	Global and Overview;Biosynthesis of other secondary metabolites;Amino acid metabolism	ko01100//Metabolic pathways;ko01120//Microbial metabolism in diverse environments;ko01110//Biosynthesis of secondary metabolites;ko01130//Biosynthesis of antibiotics;ko01230//Biosynthesis of amino acids;ko00260//Glycine, serine and threonine metabolism;ko00270//Cysteine and methionine metabolism;ko00300//Lysine biosynthesis;ko00261//Monobactam biosynthesis	K12524	-	GO:0043167//ion binding;GO:0016772//transferase activity, transferring phosphorus-containing groups;GO:0031406//carboxylic acid binding;GO:0016616//oxidoreductase activity, acting on the CH-OH group of donors, NAD or NADP as acceptor;GO:0043168//anion binding;GO:0000166//nucleotide binding;GO:0097159//organic cyclic compound binding;GO:0005488//binding;GO:0036094//small molecule binding;GO:004317…	GO:0071704//organic substance metabolic process;GO:0008152//metabolic process;GO:0006082//organic acid metabolic process;GO:0019752//carboxylic acid metabolic process;GO:0006807//nitrogen compound metabolic process;GO:0006793//phosphorus metabolic process;GO:0044710//single-organism metabolic process;GO:1901605//alpha-amino acid metabolic process;GO:0044281//small molecule metabolic process;GO:00…
KPHS_07130	314	579.6666667	85.66333333	148.51	0.793810357	2.62E-08	1.82E-07	no	thrB	homoserine kinase [Klebsiella pneumoniae subsp. pneumoniae HS11286] [Klebsiella pneumoniae]	Metabolism	Global and Overview;Amino acid metabolism	ko01100//Metabolic pathways;ko01120//Microbial metabolism in diverse environments;ko01110//Biosynthesis of secondary metabolites;ko01230//Biosynthesis of amino acids;ko00260//Glycine, serine and threonine metabolism	K00872	-	-	-
KPHS_07140	414.3333333	653	80.81	119.4766667	0.564123155	5.99E-05	0.000246454	no	thrC	threonine synthase [Klebsiella pneumoniae subsp. pneumoniae HS11286] [Klebsiella pneumoniae]	Metabolism	Amino acid metabolism;Global and Overview;Metabolism of cofactors and vitamins	ko01100//Metabolic pathways;ko01120//Microbial metabolism in diverse environments;ko01110//Biosynthesis of secondary metabolites;ko01230//Biosynthesis of amino acids;ko00260//Glycine, serine and threonine metabolism;ko00750//Vitamin B6 metabolism	K01733	-	GO:0005488//binding;GO:0043168//anion binding;GO:0043167//ion binding	-
KPHS_07150	12	7.333333333	8.023333333	4.663333333	-0.782840179	0.106746244	0.184474872	no	--	lipoprotein [Klebsiella pneumoniae]	-	-	-	-	-	-	-
KPHS_07160	573	736.3333333	184.3666667	225.9733333	0.293574692	0.029475093	0.061495763	no	KPN78578_00060	YaaA [Klebsiella pneumoniae subsp. pneumoniae 1084] [Klebsiella pneumoniae]	-	-	-	-	-	-	-
KPHS_07170	380	520.3333333	66.42	84.21666667	0.342488051	0.00708248	0.01773518	no	yaaJ	inner membrane transport protein [Klebsiella pneumoniae subsp. pneumoniae HS11286] [Klebsiella pneumoniae]	-	-	-	-	-	GO:0022891//substrate-specific transmembrane transporter activity;GO:0015293//symporter activity;GO:0015171//amino acid transmembrane transporter activity;GO:0015075//ion transmembrane transporter activity;GO:0005342//organic acid transmembrane transporter activity;GO:0022804//active transmembrane transporter activity;GO:0008509//anion transmembrane transporter activity;GO:0005343//organic acid:s…	GO:1902578//single-organism localization;GO:0044699//single-organism process;GO:0051234//establishment of localization;GO:0006812//cation transport;GO:0051179//localization;GO:0006811//ion transport;GO:0044765//single-organism transport;GO:0006810//transport
[truncated: 5,062 more rows]
